# Supplementary material for: catena-Poly[[(pyrazine-2-carboxamide-κN 4)copper(I)]-μ3-iodido]
Source: Acta Crystallogr Sect E Struct Rep Online. 2014 Jun 18;70(Pt 7):m267–8. doi: 10.1107/S1600536814013695 (PMC4120587; doi:10.1107/S1600536814013695)
Supplement: Supplementary file 1 [file e-70-0m267-sup1.cif]

##############################################################################
#                                                                            #
# This CIF contains the data in a paper accepted for publication in          #
# Acta Crystallographica Section E. It conforms to the requirements of       #
# Notes for Authors for Acta Crystallographica Section E, and has been       #
# peer reviewed under the auspices of the IUCr Commission on Journals.       #
#                                                                            #
# Full details of the Crystallographic Information File format               #
# are given in the paper "The Crystallographic Information File (CIF):       #
# a New Standard Archive File for Crystallography" by S. R. Hall, F. H.      #
# Allen and I. D. Brown [Acta Cryst. (1991), A47, 655-685].                  #
#                                                                            #
# The current version of the core CIF dictionary is obtainable from          #
# ftp://ftp.iucr.org/pub/cif_core.dic.                                       #
#                                                                            #
# Software is freely available for graphical display of the structure(s)     #
# in this CIF. For information consult the CIF software page                 #
# http://www.iucr.org/resources/cif/software.                                #
#                                                                            #
# This file may be used for bona fide research purposes within the           #
# scientific community so long as proper attribution is given to the journal # 
# article from which it was obtained.                                        #
#                                                                            #
##############################################################################
data_I
_database_code_depnum_ccdc_archive 'CCDC 885829'
_audit_creation_method     CRYSTALS_ver_14.40
_journal_date_recd_electronic     2014-06-03
_journal_date_accepted     2014-06-11
_journal_name_full     'Acta Crystallographica, Section E'
_journal_year     2014
_journal_volume     70
_journal_issue      7
_journal_page_first     m267
_journal_page_last     m268
_journal_paper_category     QM
_journal_paper_doi     10.1107/S1600536814013695
_journal_coeditor_code     VN2084
_publ_contact_author_name     'Krivosudsk\'y, Luk\'a\<s'
_publ_contact_author_address
;
 Comenius University, Faculty of Natural Sciences, Department of Inorganic
 Chemistry, Mlynsk\'a dolina CH2, 842 15 Bratislava, Slovak Republic
;
_publ_contact_author_email     'krivosudskyl@fns.uniba.sk'
_publ_contact_author_fax     '+421 2 602 96 273'
_publ_contact_author_phone     '+421 2 602 96 320'
_publ_section_title
;\
<i>catena</i>-Poly[[(pyrazine-2-carboxamide-\k<i>N</i>^4^)copper(I)]-\m~3~-\
iodido]
;
loop_
    _publ_author_name
    _publ_author_footnote
    _publ_author_address
    'Krivosudsk\'y, Luk\'a\<s' .
;
 Comenius University
 Faculty of Natural Sciences
 Department of Inorganic Chemistry
 Mlynsk\'a dolina CH2
 842 15 Bratislava
 Slovak Republic
;
    'Rakovsk\'y, Erik' .
;
 Comenius University
 Faculty of Natural Sciences
 Department of Inorganic Chemistry
 Mlynsk\'a dolina CH2
 842 15 Bratislava
 Slovak Republic
;
_chemical_name_systematic
;\
<i>catena</i>-Poly[[(pyrazine-2-carboxamide-\k<i>N</i>^4^)copper(I)]-\
\m~3~-iodido]
;
_chemical_formula_moiety     'C5 H5 Cu1 I1 N3 O1'
_chemical_formula_sum     'C5 H5 Cu1 I1 N3 O1'
_chemical_formula_iupac     '[Cu I (C5 H5 N3 O)]'
_chemical_formula_weight     313.56
_symmetry_cell_setting     monoclinic
_symmetry_space_group_name_H-M     'C 2/c '
_symmetry_space_group_name_Hall     '-C 2yc'
loop_
    _symmetry_equiv_pos_as_xyz
    'x,y,z'
    '-x,-y,-z'
    'x+1/2,y+1/2,z'
    '-x+1/2,-y+1/2,-z'
    'x,-y,z+1/2'
    '-x,y,-z+1/2'
    'x+1/2,-y+1/2,z+1/2'
    '-x+1/2,y+1/2,-z+1/2'
_cell_length_a     29.5408(7)
_cell_length_b     4.07950(10)
_cell_length_c     14.3164(3)
_cell_angle_alpha     90
_cell_angle_beta     111.712(3)
_cell_angle_gamma     90
_cell_volume     1602.89(7)
_cell_formula_units_Z     8
_cell_measurement_reflns_used     6637
_cell_measurement_theta_min     2
_cell_measurement_theta_max     30
_cell_measurement_temperature     100
_exptl_crystal_description     'needle'
_exptl_crystal_colour     'red'
_exptl_crystal_size_max     0.220
_exptl_crystal_size_mid     0.060
_exptl_crystal_size_min     0.030
_exptl_crystal_density_diffrn     2.599
_exptl_crystal_density_meas     ?
_exptl_crystal_density_method     'not measured'
_exptl_crystal_F_000     1168
_exptl_absorpt_coefficient_mu     6.519
_exptl_absorpt_correction_type     multi-scan
_exptl_absorpt_process_details
;
(<i>CrysAlis PRO</i>; Agilent, 2012)
;
_exptl_absorpt_correction_T_min     0.56240
_exptl_absorpt_correction_T_max     1.00000
_exptl_special_details
;
Absorption correction: <i>CrysAlis PRO</i> (Agilent, 2012)
Empirical absorption correction using spherical harmonics,
implemented in SCALE3 ABSPACK scaling algorithm.
;
_diffrn_ambient_temperature     100
_diffrn_radiation_type     'Mo K\a'
_diffrn_radiation_wavelength     0.71073
_diffrn_radiation_source     'SuperNova (Mo) X-ray Source'
_diffrn_radiation_monochromator     'mirror'
_diffrn_measurement_device_type
;
Agilent SuperNova
;
_diffrn_measurement_device     'Atlas'
_diffrn_measurement_method     '\w scans'
_diffrn_detector_area_resol_mean     10.3801
_diffrn_reflns_number     11538
_diffrn_reflns_av_R_equivalents     0.0236
_diffrn_reflns_av_sigmaI/netI     0.0507
_diffrn_reflns_theta_min     2.867
_diffrn_reflns_theta_max     29.149
_diffrn_reflns_theta_full     25.068
_diffrn_measured_fraction_theta_max     0.985
_diffrn_measured_fraction_theta_full     0.988
_diffrn_reflns_limit_h_min     -40
_diffrn_reflns_limit_h_max     37
_diffrn_reflns_limit_k_min     -5
_diffrn_reflns_limit_k_max     5
_diffrn_reflns_limit_l_min     -19
_diffrn_reflns_limit_l_max     14
_reflns_number_total     2135
_reflns_number_gt     1339
_reflns_threshold_expression     I>2\s(I)
_refine_ls_structure_factor_coef     Fsqd
_refine_ls_matrix_type     full
_refine_ls_R_factor_all     0.0283
_refine_ls_R_factor_gt     0.0210
_refine_ls_wR_factor_all     0.0421
_refine_ls_wR_factor_gt     0.0407
_refine_ls_wR_factor_ref     0.0421
_refine_ls_goodness_of_fit_ref     1.0000
_refine_ls_number_reflns     1556
_refine_ls_number_parameters     100
_refine_ls_number_restraints     0
_refine_ls_hydrogen_treatment     constr
_refine_ls_weighting_scheme     calc
_refine_ls_weighting_details
;
 Method= Modified Sheldrick
 w=1/[\s^2^(F^2^) + 6.36P]
 where P=(max(Fo^2^,0) + 2Fc^2^)/3
;
_atom_sites_solution_hydrogens     difmap
_atom_sites_solution_primary     iterative
_atom_sites_solution_secondary     difmap
_refine_ls_shift/su_max     0.0007648
_refine_ls_shift/su_mean     0.0000296
_refine_diff_density_max     0.96
_refine_diff_density_min     -0.87
_refine_ls_extinction_method     'none'
loop_
    _atom_type_symbol
    _atom_type_scat_Cromer_Mann_a1
    _atom_type_scat_Cromer_Mann_a2
    _atom_type_scat_Cromer_Mann_a3
    _atom_type_scat_Cromer_Mann_a4
    _atom_type_scat_Cromer_Mann_b1
    _atom_type_scat_Cromer_Mann_b2
    _atom_type_scat_Cromer_Mann_b3
    _atom_type_scat_Cromer_Mann_b4
    _atom_type_scat_Cromer_Mann_c
    _atom_type_scat_dispersion_real
    _atom_type_scat_dispersion_imag
    _atom_type_scat_source
    C 2.3100 1.0200 1.5886 0.8650 20.8439 10.2075 0.5687 51.6512 0.2156 0.0033
                                                                          0.0016
                                'International Tables Vol C 4.2.6.8 and 6.1.1.4'
    H 0.4930 0.3229 0.1402 0.0408 10.5109 26.1257 3.1424 57.7998 0.0030 0.0000
                                                                          0.0000
                                'International Tables Vol C 4.2.6.8 and 6.1.1.4'
    Cu 13.3380 7.1676 5.6158 1.6735 3.5828 0.2470 11.3966 64.8126 1.1910 0.3201
                                                                          1.2651
                                'International Tables Vol C 4.2.6.8 and 6.1.1.4'
    I 20.1472 18.9949 7.5138 2.2735 4.3470 0.3814 27.7660 66.8776 4.0712 -0.4742
                                                                          1.8119
                                'International Tables Vol C 4.2.6.8 and 6.1.1.4'
    N 12.2126 3.1322 2.0125 1.1663 0.0057 9.8933 28.9975 0.5826 -11.5290 0.0061
                                                                          0.0033
                                'International Tables Vol C 4.2.6.8 and 6.1.1.4'
    O 3.0485 2.2868 1.5463 0.8670 13.2771 5.7011 0.3239 32.9089 0.2508 0.0106
                                                                          0.0060
                                'International Tables Vol C 4.2.6.8 and 6.1.1.4'
_computing_data_collection
;
<i>CrysAlis PRO</i> (Agilent, 2012)
;
_computing_cell_refinement
;
<i>CrysAlis PRO</i> (Agilent, 2012)
;
_computing_data_reduction
;
<i>CrysAlis PRO</i> (Agilent, 2012)
;
_computing_structure_solution
;
<i>SUPERFLIP</i> (Palatinus & Chapuis, 2007)
;
_computing_structure_refinement     'CRYSTALS (Betteridge <i>et al.</i>, 2003)'
_computing_molecular_graphics
;
<i>DIAMOND</i> (Brandenburg, 1999), <i>Mercury</i> (Macrae <i>et
al.</i>, 2006) and
<i>ORTEP-3 for Windows</i> (Farrugia, 2012)
;
_computing_publication_material
;
<i>CRYSTALS</i> (Betteridge <i>et al.</i>, 2003), <i>PLATON</i> (Spek,
2009) and
<i>publCIF</i> (Westrip, 2010)
;
loop_
    _atom_site_type_symbol
    _atom_site_label
    _atom_site_fract_x
    _atom_site_fract_y
    _atom_site_fract_z
    _atom_site_U_iso_or_equiv
    _atom_site_adp_type
    _atom_site_occupancy
    _atom_site_disorder_assembly
    _atom_site_disorder_group
    I I1 0.220190(8) 0.31394(6) 0.101635(17) 0.0111 Uani 1.0000 . .
    Cu Cu1 0.268365(16) 0.80730(12) 0.20718(3) 0.0128 Uani 1.0000 . .
    N N1 0.33830(11) 0.8564(7) 0.2104(2) 0.0107 Uani 1.0000 . .
    C C2 0.37134(13) 1.0182(9) 0.2869(3) 0.0127 Uani 1.0000 . .
    C C1 0.41814(13) 1.0748(9) 0.2896(3) 0.0111 Uani 1.0000 . .
    N N2 0.43237(11) 0.9779(7) 0.2156(2) 0.0142 Uani 1.0000 . .
    C C4 0.39912(14) 0.8216(10) 0.1390(3) 0.0156 Uani 1.0000 . .
    C C3 0.35231(13) 0.7580(8) 0.1366(3) 0.0117 Uani 1.0000 . .
    C C5 0.45324(13) 1.2545(8) 0.3789(3) 0.0123 Uani 1.0000 . .
    O O1 0.43762(9) 1.3879(7) 0.4387(2) 0.0187 Uani 1.0000 . .
    N N3 0.49934(11) 1.2586(7) 0.3874(2) 0.0171 Uani 1.0000 . .
    H H21 0.3625 1.0951 0.3397 0.0157 Uiso 1.0000 . .
    H H41 0.4076 0.7545 0.0853 0.0177 Uiso 1.0000 . .
    H H31 0.3305 0.6449 0.0825 0.0152 Uiso 1.0000 . .
    H H311 0.5204 1.3547 0.4365 0.0212 Uiso 1.0000 . .
    H H312 0.5094 1.1527 0.3464 0.0198 Uiso 1.0000 . .
loop_
    _atom_site_aniso_label
    _atom_site_aniso_U_11
    _atom_site_aniso_U_22
    _atom_site_aniso_U_33
    _atom_site_aniso_U_12
    _atom_site_aniso_U_13
    _atom_site_aniso_U_23
    I1 0.01335(12) 0.00921(12) 0.00965(12) -0.00022(11) 0.00295(9) -0.00083(11)
    Cu1 0.0102(2) 0.0136(2) 0.0134(2) -0.0017(2) 0.00299(18) -0.0011(2)
    N1 0.0123(16) 0.0075(16) 0.0123(16) -0.0001(13) 0.0044(13) 0.0031(13)
    C2 0.0143(19) 0.012(2) 0.0126(19) 0.0009(16) 0.0056(16) 0.0001(16)
    C1 0.0106(18) 0.0130(18) 0.0091(18) 0.0028(15) 0.0029(15) 0.0056(15)
    N2 0.0131(16) 0.0161(18) 0.0129(16) -0.0003(14) 0.0042(14) -0.0014(14)
    C4 0.018(2) 0.0193(19) 0.0108(18) 0.0037(18) 0.0071(16) 0.0004(18)
    C3 0.0113(18) 0.009(2) 0.0102(18) -0.0003(14) -0.0013(15) 0.0010(14)
    C5 0.0119(19) 0.011(2) 0.0125(19) -0.0009(14) 0.0023(15) 0.0004(15)
    O1 0.0128(14) 0.0252(17) 0.0194(15) -0.0049(12) 0.0074(12) -0.0105(12)
    N3 0.0142(17) 0.021(2) 0.0162(17) -0.0036(14) 0.0056(14) -0.0092(14)
loop_
    _geom_bond_atom_site_label_1
    _geom_bond_atom_site_label_2
    _geom_bond_site_symmetry_1
    _geom_bond_site_symmetry_2
    _geom_bond_distance
    _geom_bond_publ_flag
    I1 Cu1 . 1_545 2.6437(5) yes
    I1 Cu1 . 8_545 2.6310(5) yes
    I1 Cu1 . . 2.6016(5) yes
    Cu1 N1 . . 2.059(3) yes
    Cu1 Cu1 . 8_545 2.7974(6) yes
    Cu1 Cu1 . 8_555 2.7974(6) no
    N1 C2 . . 1.341(5) no
    N1 C3 . . 1.331(5) no
    C2 C1 . . 1.388(5) no
    C2 H21 . . 0.939 no
    C1 N2 . . 1.336(5) no
    C1 C5 . . 1.505(5) no
    N2 C4 . . 1.333(5) no
    C4 C3 . . 1.394(5) no
    C4 H41 . . 0.933 no
    C3 H31 . . 0.927 no
    C5 O1 . . 1.240(4) no
    C5 N3 . . 1.321(5) no
    N3 H311 . . 0.843 no
    N3 H312 . . 0.866 no
loop_
    _geom_angle_atom_site_label_1
    _geom_angle_atom_site_label_2
    _geom_angle_atom_site_label_3
    _geom_angle_site_symmetry_1
    _geom_angle_site_symmetry_2
    _geom_angle_site_symmetry_3
    _geom_angle
    _geom_angle_publ_flag
    Cu1 I1 Cu1 1_545 . 8_545 64.057(14) no
    Cu1 I1 Cu1 1_545 . . 102.106(17) no
    Cu1 I1 Cu1 8_545 . . 64.633(14) no
    Cu1 Cu1 Cu1 8_545 . 8_555 93.63(3) no
    Cu1 Cu1 I1 8_545 . 1_565 127.34(3) no
    Cu1 Cu1 I1 8_555 . 1_565 57.750(12) no
    Cu1 Cu1 I1 8_545 . 8_555 58.193(19) no
    Cu1 Cu1 I1 8_555 . 8_555 57.174(19) no
    I1 Cu1 I1 1_565 . 8_555 114.921(19) no
    Cu1 Cu1 I1 8_545 . . 58.193(12) no
    Cu1 Cu1 I1 8_555 . . 126.95(3) no
    I1 Cu1 I1 1_565 . . 102.106(17) no
    I1 Cu1 I1 8_555 . . 116.38(2) no
    Cu1 Cu1 N1 8_545 . . 127.58(8) no
    Cu1 Cu1 N1 8_555 . . 117.90(8) no
    I1 Cu1 N1 1_565 . . 105.07(8) no
    I1 Cu1 N1 8_555 . . 103.54(8) no
    I1 Cu1 N1 . . . 114.64(8) no
    Cu1 N1 C2 . . . 119.1(2) no
    Cu1 N1 C3 . . . 123.9(2) no
    C2 N1 C3 . . . 116.8(3) no
    N1 C2 C1 . . . 121.4(3) no
    N1 C2 H21 . . . 119.2 no
    C1 C2 H21 . . . 119.4 no
    C2 C1 N2 . . . 122.1(3) no
    C2 C1 C5 . . . 118.1(3) no
    N2 C1 C5 . . . 119.8(3) no
    C1 N2 C4 . . . 116.2(3) no
    N2 C4 C3 . . . 122.1(3) no
    N2 C4 H41 . . . 118.5 no
    C3 C4 H41 . . . 119.3 no
    C4 C3 N1 . . . 121.4(3) no
    C4 C3 H31 . . . 119.5 no
    N1 C3 H31 . . . 119.2 no
    C1 C5 O1 . . . 119.0(3) no
    C1 C5 N3 . . . 116.6(3) no
    O1 C5 N3 . . . 124.4(3) no
    C5 N3 H311 . . . 120.0 no
    C5 N3 H312 . . . 122.1 no
    H311 N3 H312 . . . 117.7 no
loop_
    _geom_hbond_atom_site_label_D
    _geom_hbond_atom_site_label_H
    _geom_hbond_atom_site_label_A
    _geom_hbond_site_symmetry_D
    _geom_hbond_site_symmetry_H
    _geom_hbond_site_symmetry_A
    _geom_hbond_distance_DH
    _geom_hbond_distance_HA
    _geom_hbond_distance_DA
    _geom_hbond_angle_DHA
    _geom_hbond_publ_flag
    N3 H311 O1 . . 2_686 0.843 2.047 2.883(5) 170.0(10)
                                                     yes
    N3 H312 N2 . . 6_655 0.866 2.320 3.124(5) 154.0(10)
                                                     yes
