# Supplementary material for: catena-Poly[[(pyrazine-2-carboxamide-κN 4)copper(I)]-μ3-iodido]
Source: Acta Crystallogr Sect E Struct Rep Online. 2014 Jun 18;70(Pt 7):m267–8. doi: 10.1107/S1600536814013695 (PMC4120587; doi:10.1107/S1600536814013695)
Supplement: Supplementary file 2 [file e-70-0m267-Isup2.hkl]

data_I
#  hkl in P -1                             
_audit_creation_date        "14-06-03"
_audit_creation_method      CRYSTALS 

_cell_length_a                    29.5408(7)
_cell_angle_alpha                 90
_cell_length_b                    4.07950(10)
_cell_angle_beta                  111.712(3)
_cell_length_c                    14.3164(3)
_cell_angle_gamma                 90
loop_
 _symmetry_equiv_pos_as_xyz
 'x,y,z'
 '-x,-y,-z'
 'x+1/2,y+1/2,z'
 '-x+1/2,-y+1/2,-z'
 'x,-y,z+1/2'
 '-x,y,-z+1/2'
 'x+1/2,-y+1/2,z+1/2'
 '-x+1/2,y+1/2,-z+1/2'

# NOTE FO on scale of Fc,     17.46468
# Status flags: 
#    o - used in refinement 
#    < - excluded by I/sigmaI cutoff 
#    l - excluded at low resolution  
#    h - excluded at high resolution  
#    x - excluded for another reason  

loop_
_refln_index_h
_refln_index_k
_refln_index_l
_refln_F_squared_meas
_refln_F_squared_calc
_refln_F_squared_sigma
_refln_observed_status
_refln_refinement_weight
   4   0   0   146184.58   150198.80     3776.09 o   0.6747E-07
   6   0   0   116697.23   117400.46     2156.78 o   0.1901E-06
   8   0   0    12136.55    12532.52      303.03 o   0.6012E-05
  10   0   0     1483.39     1398.49       95.22 o   0.5657E-04
  12   0   0     8441.29     8405.73      276.07 o   0.7909E-05
  16   0   0    68305.07    72789.46     1946.00 o   0.2419E-06
  18   0   0   119678.75   126144.39     3281.96 o   0.8875E-07
  20   0   0    61515.44    62430.78     1827.04 o   0.2748E-06
  22   0   0    45871.21    45990.49     1457.97 o   0.4243E-06
  24   0   0    17803.73    18813.47      768.64 o   0.1448E-05
  26   0   0     6246.71     5683.59      475.82 o   0.3890E-05
  28   0   0      100.65        6.70      259.32 o   0.1258E-05
  30   0   0      301.96      350.74      509.86 o   0.3914E-05
  32   0   0     8644.13     8131.42      610.03 o   0.2414E-05
  34   0   0     7573.52     6922.60      628.33 h   0.0000E+00
  36   0   0     4132.95     4566.27      506.32 h   0.0000E+00
   1   1   0    14618.61    14587.29      223.93 o   0.7178E-05
   3   1   0    27896.68    27813.23      349.99 o   0.3426E-05
   5   1   0     7493.46     7377.75      157.37 o   0.1427E-04
   7   1   0    27654.18    27222.65      422.11 o   0.2914E-05
   9   1   0    34891.29    34565.59      461.15 o   0.2369E-05
  11   1   0    22309.82    22001.96      422.88 o   0.3213E-05
  13   1   0    24765.70    24616.77      561.70 o   0.2172E-05
  15   1   0     6222.31     6823.17      250.42 o   0.9789E-05
  17   1   0      378.22      643.87      108.89 o   0.6667E-04
  19   1   0      271.46      513.61      214.43 o   0.2105E-04
  21   1   0     2269.31     2284.02      201.94 o   0.1856E-04
  23   1   0     4183.28     4459.83      267.51 o   0.1033E-04
  25   1   0     1912.44     1636.42      214.40 o   0.1801E-04
  27   1   0     3167.58     3132.86      265.67 o   0.1133E-04
  29   1   0     2760.39     2542.44      265.58 o   0.1177E-04
  31   1   0     1817.89     1906.78      242.03 o   0.1455E-04
  33   1   0     1271.91      971.86      381.27 o   0.6741E-05
  35   1   0      811.34      170.45      344.67 h   0.0000E+00
  37   1   0     -143.36      206.32      439.13 h   0.0000E+00
   0   2   0   130392.42   132463.48     2435.01 o   0.1516E-06
   2   2   0    88351.29    88657.06     1057.77 o   0.6100E-06
   4   2   0    84936.77    85435.32     1148.19 o   0.5515E-06
   6   2   0    12042.00    12184.52      257.49 o   0.7152E-05
   8   2   0    13910.72    14152.31      302.57 o   0.5668E-05
  10   2   0      434.65      352.50      118.38 o   0.6245E-04
  12   2   0     6658.48     6160.13      290.67 o   0.8227E-05
  14   2   0    17940.99    18197.70      512.65 o   0.2715E-05
  16   2   0    45387.77    45566.93     1035.44 o   0.7536E-06
  18   2   0    47930.07    47333.31      856.68 o   0.9902E-06
  20   2   0    10111.25    10272.41      359.12 o   0.5290E-05
  22   2   0    26781.85    26593.70      681.10 o   0.1620E-05
  24   2   0     8711.23     7957.35      610.03 o   0.2418E-05
  26   2   0     3410.07     3771.18      460.57 o   0.4359E-05
  28   2   0     -134.21       56.38      339.90 o   0.9765E-06
  30   2   0     2116.80     1329.42      417.87 o   0.5553E-05
  32   2   0     1381.72     1250.50      399.57 h   0.0000E+00
  34   2   0     1467.12     1642.08      436.17 h   0.0000E+00
   1   3   0     1527.36     1248.96       90.01 o   0.6169E-04
   3   3   0    31329.62    32003.49      477.72 o   0.2385E-05
   5   3   0    59065.15    60233.09      968.64 o   0.7780E-06
   7   3   0    66653.41    66783.93     1368.74 o   0.4465E-06
   9   3   0    92231.95    89638.45     1853.89 o   0.2557E-06
  11   3   0    61039.61    60835.44     1308.32 o   0.4888E-06
  13   3   0    45306.95    46877.93     1041.91 o   0.7433E-06
  15   3   0    36955.62    38285.57      703.83 o   0.1394E-05
  17   3   0     2554.50     2223.69      246.05 o   0.1361E-04
  19   3   0      634.43      854.62      183.53 o   0.2654E-04
  21   3   0     2629.23     2668.52      408.72 o   0.5577E-05
  23   3   0     9174.85     9085.07      671.03 o   0.2019E-05
  25   3   0    12063.34    12614.52      768.64 o   0.1532E-05
  27   3   0    14174.05    13512.76      869.29 o   0.1217E-05
  29   3   0    10135.65    10059.29      765.59 h   0.0000E+00
  31   3   0     3504.62     4265.92      536.83 h   0.0000E+00
   0   4   0     1130.08      721.87      130.31 o   0.4573E-04
   2   4   0      523.61      153.83       99.05 o   0.8865E-04
   4   4   0      439.22       76.77      125.39 o   0.6042E-04
   6   4   0      263.84       11.59      243.40 o   0.1714E-04
   8   4   0      523.10      727.82      152.22 o   0.3749E-04
  10   4   0      233.34       78.45      250.03 o   0.1620E-04
  12   4   0      237.91      189.09      274.32 o   0.1340E-04
  14   4   0      184.53      200.24      254.03 o   0.1560E-04
  16   4   0      536.83      347.17      180.25 o   0.2923E-04
  18   4   0      410.25       16.15      188.97 o   0.2799E-04
  20   4   0      465.15       70.92      205.30 o   0.2362E-04
  22   4   0      902.84      941.76      335.52 h   0.0000E+00
  24   4   0      250.11        4.96      574.50 h   0.0000E+00
  26   4   0      494.12      427.95      350.77 h   0.0000E+00
   3   5   0     9495.12     9288.45      472.77 o   0.3625E-05
   5   5   0    15233.98    15468.32      493.68 h   0.0000E+00
   7   5   0    29978.40    28868.91      783.77 h   0.0000E+00
   9   5   0    31822.22    30223.48      841.01 h   0.0000E+00
  11   5   0    28523.49    29696.76      800.74 h   0.0000E+00
  13   5   0    15857.73    16274.89      578.17 h   0.0000E+00
  15   5   0     6971.12     6177.23      426.34 h   0.0000E+00
 -37   1   1     8415.37     8749.16      735.09 h   0.0000E+00
 -35   1   1    14884.74    13746.57      881.49 h   0.0000E+00
 -33   1   1    27016.71    25368.42      790.68 o   0.1299E-05
 -31   1   1    35410.73    35003.61      932.54 o   0.9386E-06
 -29   1   1    32532.91    31103.58      856.66 o   0.1098E-05
 -27   1   1    21107.04    21322.27      624.52 o   0.1954E-05
 -25   1   1    12914.34    13356.04      449.94 o   0.3582E-05
 -23   1   1      118.96       23.77      164.58 o   0.3739E-04
 -21   1   1     6998.57     6968.58      303.87 o   0.7505E-05
 -19   1   1    32119.61    32046.24      750.23 o   0.1338E-05
 -17   1   1    53488.46    54585.89      922.06 o   0.8586E-06
 -15   1   1   176707.42   177906.97     2727.40 o   0.1197E-06
 -13   1   1   162898.39   164899.47     2508.44 o   0.1398E-06
 -11   1   1   210504.62   208390.83     3943.69 o   0.6077E-07
  -9   1   1   122397.98   121093.48     1641.75 o   0.2958E-06
  -7   1   1    50958.11    51863.36      714.90 o   0.1223E-05
  -5   1   1    16835.30    16637.39      270.03 o   0.5729E-05
  -3   1   1      305.02      419.58       82.59 o   0.1110E-03
  -1   1   1    12638.81    12785.81      233.63 o   0.7569E-05
   1   1   1    33072.79    32834.46      406.38 o   0.2741E-05
   3   1   1   298565.88   294657.66     3463.38 o   0.7393E-07
   5   1   1    97135.86    97781.68     1300.52 o   0.4438E-06
   7   1   1   101094.79   100866.34     1210.39 o   0.4870E-06
   9   1   1    55674.40    55681.84     1086.67 o   0.6684E-06
  11   1   1    18604.39    18979.04      450.89 o   0.3175E-05
  13   1   1    12264.66    12224.65      433.12 o   0.3866E-05
  15   1   1     1567.78     1565.64      147.68 o   0.3230E-04
  17   1   1     5025.12     4864.91      248.92 o   0.1100E-04
  19   1   1    12147.22    12109.23      393.27 o   0.4428E-05
  21   1   1    17416.36    17771.60      508.17 o   0.2769E-05
  23   1   1     1459.50     1601.86      192.93 o   0.2178E-04
  25   1   1     4770.44     4943.08      302.28 o   0.8380E-05
  27   1   1       89.98      366.32      177.54 o   0.3084E-04
  29   1   1       48.80      227.23      134.72 o   0.2256E-05
  31   1   1     1043.15     1408.42      219.37 o   0.1822E-04
  33   1   1     3080.65     3358.08      466.67 h   0.0000E+00
  35   1   1     7015.35     6213.04      677.13 h   0.0000E+00
 -34   2   1     2488.92     2411.87      463.62 h   0.0000E+00
 -32   2   1       33.55      357.16      198.28 h   0.0000E+00
 -30   2   1     5029.70     4678.42      561.23 o   0.2970E-05
 -28   2   1     6951.29     7442.31      619.18 o   0.2388E-05
 -26   2   1    17544.46    19036.39      893.69 o   0.1119E-05
 -24   2   1    37111.19    37268.89      889.66 o   0.9979E-06
 -22   2   1    28282.52    28264.49      709.85 o   0.1501E-05
 -20   2   1    38041.48    38459.48      722.33 o   0.1340E-05
 -18   2   1    35380.73    35087.09      667.71 o   0.1532E-05
 -16   2   1    16372.19    16495.88      371.40 o   0.4230E-05
 -14   2   1     4349.52     4412.27      181.00 o   0.1691E-04
 -12   2   1     7123.63     6669.41      290.43 o   0.8034E-05
 -10   2   1    18985.15    18664.76      375.63 o   0.3940E-05
  -8   2   1    34171.60    34474.70      504.82 o   0.2167E-05
  -6   2   1    76362.56    77506.18     1204.20 o   0.5287E-06
  -4   2   1    63597.93    63958.28      876.62 o   0.8737E-06
  -2   2   1    75425.34    76790.41      912.32 o   0.7787E-06
   0   2   1    74149.16    73709.20     1006.97 o   0.6916E-06
   2   2   1    28469.34    27487.72      424.19 o   0.2876E-05
   4   2   1     8459.59     8423.90      266.54 o   0.8229E-05
   6   2   1     2806.14     2172.94      172.68 o   0.2281E-04
   8   2   1     6258.91     6236.12      164.08 o   0.1540E-04
  10   2   1     6859.79     6917.38      280.68 o   0.8366E-05
  12   2   1    22685.50    22237.73      588.01 o   0.2102E-05
  14   2   1    11136.10    11060.56      389.42 o   0.4619E-05
  16   2   1    14045.94    14265.96      677.13 o   0.1870E-05
  18   2   1    14982.34    15440.02      728.99 o   0.1632E-05
  20   2   1      167.76       11.73      185.67 o   0.2941E-04
  22   2   1      323.32      314.63      140.51 o   0.4714E-04
  24   2   1      195.21      565.98      414.82 o   0.9517E-06
  26   2   1     3620.53     4291.31      472.77 o   0.4114E-05
  28   2   1     2193.06     2223.33      417.87 o   0.5437E-05
  30   2   1     1409.17     1075.42      378.22 o   0.6812E-05
  32   2   1     1714.18     1535.12      436.17 h   0.0000E+00
  34   2   1     -186.06      128.40      514.56 h   0.0000E+00
 -31   3   1     2546.88     2644.42      472.77 h   0.0000E+00
 -29   3   1     2400.47     2680.44      460.57 h   0.0000E+00
 -27   3   1     4608.78     3985.01      545.98 o   0.3159E-05
 -25   3   1      808.29     1562.34      335.52 o   0.8485E-05
 -23   3   1      -22.88       71.35       94.14 o   0.2169E-05
 -21   3   1      201.31      365.21      269.93 o   0.1371E-04
 -19   3   1    10214.96    10532.41      434.82 o   0.4018E-05
 -17   3   1     2229.66     2131.39      236.47 o   0.1472E-04
 -15   3   1    11557.02    10762.54      434.29 o   0.3966E-05
 -13   3   1    18741.65    18196.28      550.32 o   0.2445E-05
 -11   3   1    13185.80    12624.04      428.51 o   0.3871E-05
  -9   3   1    17240.47    17182.43      368.47 o   0.4186E-05
  -7   3   1     7271.56     6935.39      215.32 o   0.1125E-04
  -5   3   1       23.38        9.45       37.05 o   0.7016E-03
  -3   3   1     1130.84     1063.88       83.72 o   0.7374E-04
  -1   3   1     1219.04     1153.22       97.76 o   0.6025E-04
   1   3   1     5059.18     4636.17      169.22 o   0.1739E-04
   3   3   1    11232.69    11415.22      262.88 o   0.7262E-05
   5   3   1     6290.94     6208.55      263.43 o   0.9409E-05
   7   3   1    11180.33    10737.03      369.06 o   0.4995E-05
   9   3   1     3927.07     3922.02      245.58 o   0.1203E-04
  11   3   1     4614.88     4911.06      278.07 o   0.9507E-05
  13   3   1      870.82     1182.79      173.43 o   0.2778E-04
  15   3   1      -11.18       13.84       39.14 o   0.6135E-05
  17   3   1      500.22      381.13      167.32 o   0.3345E-04
  19   3   1      250.11      468.69      469.54 o   0.4600E-05
  21   3   1      515.48      861.93      283.66 o   0.1204E-04
  23   3   1     -112.86       77.67      330.25 o   0.8698E-06
  25   3   1      988.25      893.60      356.87 o   0.7700E-05
  27   3   1      -94.55        0.67      336.25 h   0.0000E+00
  29   3   1      606.98      503.22      369.07 h   0.0000E+00
 -26   4   1    16251.20    17769.68      963.85 h   0.0000E+00
 -24   4   1    25811.90    26666.68      826.60 h   0.0000E+00
 -22   4   1    41012.32    43538.24     1092.47 h   0.0000E+00
 -20   4   1    30992.58    33150.73      882.50 o   0.1042E-05
 -18   4   1    21964.13    23277.75      686.34 o   0.1665E-05
 -16   4   1    16132.25    16879.74      561.27 o   0.2438E-05
 -14   4   1     2019.20     1823.35      235.32 o   0.1523E-04
 -12   4   1     2667.36     2344.90      244.87 o   0.1358E-04
 -10   4   1    12433.94    11926.26      440.74 o   0.3784E-05
  -8   4   1    36557.57    36130.11      864.36 o   0.1049E-05
  -6   4   1    54127.97    54251.38     1165.00 o   0.6028E-06
  -4   4   1    54526.01    53232.63     1151.01 o   0.6158E-06
  -2   4   1    53411.19    52540.84     1113.20 o   0.6513E-06
   0   4   1    48832.91    48558.28      716.87 o   0.1246E-05
   2   4   1    20333.32    19744.27      419.72 o   0.3387E-05
   4   4   1     2257.11     2096.69      191.97 o   0.2031E-04
   6   4   1       -4.58      127.84       30.63 o   0.4090E-05
   8   4   1     3672.38     3410.35      258.43 o   0.1152E-04
  10   4   1    13452.69    14634.12      470.14 o   0.3293E-05
  12   4   1    14898.46    15573.29      512.84 o   0.2845E-05
  14   4   1    15339.21    15479.28      540.75 o   0.2627E-05
  16   4   1    13060.75    13577.21      511.17 o   0.2961E-05
  18   4   1     4840.59     5567.50      530.73 o   0.3251E-05
  20   4   1      735.09     1117.90      338.57 h   0.0000E+00
  22   4   1     -399.57       21.70      271.46 h   0.0000E+00
  24   4   1     2107.65     2430.61      439.22 h   0.0000E+00
 -17   5   1     3076.08     2974.14      306.75 h   0.0000E+00
 -15   5   1     5889.84     5903.01      393.53 h   0.0000E+00
 -13   5   1     6085.05     6003.40      376.92 h   0.0000E+00
 -11   5   1     3995.70     3115.25      310.49 h   0.0000E+00
  -9   5   1     2873.24     2237.98      260.88 h   0.0000E+00
  -7   5   1     1410.69     1131.78      202.31 h   0.0000E+00
  -5   5   1      112.86       93.76      204.09 h   0.0000E+00
  -3   5   1      -30.50       56.07       98.38 o   0.2648E-05
   3   5   1     4607.25     3531.00      277.96 h   0.0000E+00
   5   5   1     4485.25     4050.39      292.96 h   0.0000E+00
   7   5   1     2455.37     1816.29      242.52 h   0.0000E+00
   9   5   1     2536.20     2164.68      259.37 h   0.0000E+00
  11   5   1       86.93      131.04      186.18 h   0.0000E+00
  13   5   1      205.89      114.96      296.35 h   0.0000E+00
  15   5   1     -100.66       99.60      212.04 h   0.0000E+00
 -38   0   2     4712.48     4327.30      555.13 h   0.0000E+00
 -36   0   2       64.05      325.60      268.37 h   0.0000E+00
 -34   0   2      725.94     1008.87      311.12 o   0.9998E-05
 -32   0   2    13271.20    12520.83      725.94 o   0.1687E-05
 -30   0   2    38200.09    38079.22     1363.42 o   0.4882E-06
 -28   0   2    70842.80    69861.68     2174.76 o   0.1982E-06
 -26   0   2    73517.78    71993.50     2223.56 o   0.1898E-06
 -24   0   2    81600.68    78806.12     2400.47 o   0.1636E-06
 -22   0   2    78016.75    75407.24     2281.51 o   0.1803E-06
 -20   0   2    48018.52    47815.37     1482.37 o   0.4101E-06
 -18   0   2     2562.13     3200.20      265.36 o   0.1147E-04
 -16   0   2      179.96       83.78      243.66 o   0.1707E-04
 -14   0   2      219.61      341.99      170.44 o   0.3313E-04
 -12   0   2    91513.67    90812.52     1764.25 o   0.2779E-06
 -10   0   2   120436.73   117917.88     2277.56 o   0.1726E-06
  -8   0   2   136242.61   133657.23     2549.32 o   0.1395E-06
  -6   0   2   197581.14   194964.39     3656.82 o   0.7018E-07
  -4   0   2     9507.32     9097.37      227.54 o   0.9287E-05
  -2   0   2    29433.95    29325.15      820.49 o   0.1193E-05
   0   0   2    39420.15    40258.10      764.58 o   0.1223E-05
   2   0   2      128.11      216.17       72.74 o   0.1584E-03
   4   0   2    16678.22    16509.07      521.58 o   0.2719E-05
   6   0   2    49476.49    48411.88      972.71 o   0.8167E-06
   8   0   2    21168.05    21154.40      477.73 o   0.2828E-05
  10   0   2    10739.58    10813.00      439.22 o   0.3923E-05
  12   0   2     2289.14     2639.29      155.35 o   0.2554E-04
  14   0   2     2946.45     3258.16      256.21 o   0.1197E-04
  16   0   2     2482.82     2792.82      253.16 o   0.1264E-04
  18   0   2    12472.07    11904.29      561.23 o   0.2618E-05
  20   0   2    11453.31    12406.84      558.18 o   0.2641E-05
  22   0   2    31800.87    30749.91     1119.41 o   0.7071E-06
  24   0   2    25371.15    26813.22      979.10 o   0.9111E-06
  26   0   2     1949.05     2076.13      317.22 o   0.9034E-05
  28   0   2     1146.86      834.11      298.91 o   0.1076E-04
  30   0   2      512.43      550.06      268.41 o   0.1359E-04
  32   0   2     5722.08     5600.84      539.88 o   0.3134E-05
  34   0   2     6301.61     6209.34      588.68 h   0.0000E+00
 -37   1   2     2589.58     3215.68      488.02 h   0.0000E+00
 -35   1   2     5552.80     5150.66      391.10 h   0.0000E+00
 -33   1   2     3525.97     3467.98      316.91 o   0.8368E-05
 -31   1   2     8445.87     7809.49      416.52 o   0.4570E-05
 -29   1   2     3048.63     2682.18      267.32 o   0.1149E-04
 -27   1   2      138.78       78.03      213.12 o   0.2228E-04
 -25   1   2      274.51       16.89      272.51 o   0.1369E-04
 -23   1   2     2600.25     2418.15      223.91 o   0.1557E-04
 -21   1   2     8098.15     7940.26      332.97 o   0.6345E-05
 -19   1   2    11945.41    11361.43      318.51 o   0.5866E-05
 -17   1   2    18483.91    18471.62      344.01 o   0.4351E-05
 -15   1   2     8664.46     8737.29      247.50 o   0.8796E-05
 -13   1   2    24249.71    23271.51      465.57 o   0.2797E-05
 -11   1   2    16164.27    15817.40      423.87 o   0.3652E-05
  -9   1   2     1233.28     1000.41       99.31 o   0.6138E-04
  -7   1   2      251.13      187.31      125.98 o   0.5965E-04
  -5   1   2     5137.47     5231.81      153.97 o   0.1807E-04
  -3   1   2     7998.51     7490.55      177.38 o   0.1280E-04
  -1   1   2     2192.45     2022.99       64.97 o   0.5883E-04
   1   1   2    41870.64    41270.24      516.29 o   0.1935E-05
   3   1   2    16692.71    16587.15      270.95 o   0.5729E-05
   5   1   2     2154.42     1815.44      112.28 o   0.4126E-04
   7   1   2     4589.26     4107.10      118.05 o   0.2499E-04
   9   1   2     2123.92     2030.48      107.14 o   0.4173E-04
  11   1   2     4111.60     4172.57      156.10 o   0.2021E-04
  13   1   2      239.44       92.31      173.90 o   0.3294E-04
  15   1   2     8577.02     8554.67      303.80 o   0.6993E-05
  17   1   2      286.71      224.30      218.29 o   0.2085E-04
  19   1   2       -4.58       26.61       29.11 o   0.4536E-05
  21   1   2     3044.05     3053.92      226.74 o   0.1449E-04
  23   1   2     1122.46     1202.08      183.65 o   0.2490E-04
  25   1   2     3852.34     3489.57      284.91 o   0.9853E-05
  27   1   2     2115.28     2315.51      237.87 o   0.1447E-04
  29   1   2     4864.99     4991.25      336.30 o   0.7097E-05
  31   1   2     1756.89     1705.71      405.67 o   0.5845E-05
  33   1   2     1043.15     1268.71      359.92 h   0.0000E+00
  35   1   2     2504.17     2114.28      466.67 h   0.0000E+00
 -36   2   2      631.38      516.46      390.42 h   0.0000E+00
 -34   2   2     1335.97     1264.90      402.62 h   0.0000E+00
 -32   2   2     7356.96     7008.61      683.23 o   0.2003E-05
 -30   2   2    10089.90    10527.18      719.84 o   0.1756E-05
 -28   2   2    24212.09    25223.73     1082.80 o   0.7710E-06
 -26   2   2    25538.91    25828.45      693.82 o   0.1591E-05
 -24   2   2    37581.93    37308.34      747.82 o   0.1287E-05
 -22   2   2    27691.29    27711.04      583.16 o   0.1988E-05
 -20   2   2    11333.34    11387.68      322.10 o   0.5829E-05
 -18   2   2     4755.18     4921.98      209.68 o   0.1370E-04
 -16   2   2      129.63       53.52      162.19 o   0.3827E-04
 -14   2   2     4352.56     4514.55      250.27 o   0.1128E-04
 -12   2   2    17866.26    16951.46      486.56 o   0.2961E-05
 -10   2   2    28534.16    28037.92      523.94 o   0.2261E-05
  -8   2   2    36721.52    36496.52      540.40 o   0.1956E-05
  -6   2   2    46065.40    46002.25      763.30 o   0.1172E-05
  -4   2   2    19991.70    20372.79      375.23 o   0.3807E-05
  -2   2   2     8803.75     8948.53      218.46 o   0.9837E-05
   0   2   2      -35.59       12.79       44.85 o   0.4792E-03
   2   2   2     3024.73     2871.87      124.64 o   0.3007E-04
   4   2   2       67.10      123.38       83.84 o   0.1333E-03
   6   2   2    24843.48    23596.24      585.16 o   0.2072E-05
   8   2   2     4835.50     4901.28      184.43 o   0.1578E-04
  10   2   2     3082.18     3252.45      208.60 o   0.1607E-04
  12   2   2      689.33      984.23      219.61 o   0.1905E-04
  14   2   2     2574.33     2561.84      323.32 o   0.8489E-05
  16   2   2      173.86       13.18      308.58 o   0.1073E-04
  18   2   2     2833.59     3024.39      372.12 o   0.6522E-05
  20   2   2    11383.16    11923.75      658.83 o   0.2017E-05
  22   2   2    11069.00     9274.64      664.93 o   0.2032E-05
  24   2   2     4807.04     4673.65      503.27 o   0.3621E-05
  26   2   2     1070.60     1267.77      344.67 o   0.8114E-05
  28   2   2      457.52      525.36      317.22 o   0.9881E-05
  30   2   2     -338.57      192.74      274.51 h   0.0000E+00
  32   2   2     3074.55     1923.37      506.32 h   0.0000E+00
 -33   3   2    19810.73    18244.15     1088.90 h   0.0000E+00
 -31   3   2    15140.95    15394.03      927.25 h   0.0000E+00
 -29   3   2     9470.72    10680.17      725.94 h   0.0000E+00
 -27   3   2      109.81      974.03      377.00 o   0.6479E-06
 -25   3   2     1261.24     1452.03      235.32 o   0.1598E-04
 -23   3   2     9533.25     8805.27      445.75 o   0.4004E-05
 -21   3   2    27248.52    27485.10      775.69 o   0.1322E-05
 -19   3   2    31585.83    31753.10      839.39 o   0.1132E-05
 -17   3   2    44373.59    42837.82     1054.85 o   0.7390E-06
 -15   3   2    62578.42    61757.86     1367.57 o   0.4530E-06
 -13   3   2    40481.60    41113.43      730.96 o   0.1292E-05
 -11   3   2    14673.26    15061.87      342.45 o   0.4835E-05
  -9   3   2     3209.78     2808.88      161.73 o   0.2287E-04
  -7   3   2      195.21      193.71      126.15 o   0.5982E-04
  -5   3   2     5296.08     5290.93      186.45 o   0.1500E-04
  -3   3   2    20007.46    19999.65      481.27 o   0.2860E-05
  -1   3   2    19193.58    19232.87      379.90 o   0.3850E-05
   1   3   2    15787.58    15949.57      326.18 o   0.4946E-05
   3   3   2    22745.99    21720.65      431.68 o   0.3141E-05
   5   3   2    10602.32    10510.03      353.46 o   0.5345E-05
   7   3   2      -59.48        7.80       97.88 o   0.1053E-03
   9   3   2     2787.84     2801.12      223.91 o   0.1511E-04
  11   3   2     6682.88     6684.21      320.08 o   0.7078E-05
  13   3   2     9740.66     9945.62      396.10 o   0.4670E-05
  15   3   2     5462.82     5551.57      506.32 o   0.3520E-05
  17   3   2     4703.33     5038.06      488.02 o   0.3807E-05
  19   3   2     4282.41     5198.07      488.02 o   0.3810E-05
  21   3   2     -189.11       78.98      398.68 o   0.1000E-05
  23   3   2     3440.57     2943.99      488.02 o   0.3977E-05
  25   3   2     5215.76     5262.02      588.68 o   0.2700E-05
  27   3   2    10489.47    11188.38      774.74 h   0.0000E+00
  29   3   2    13878.19    13487.12      902.84 h   0.0000E+00
 -26   4   2     1082.80     1263.33      266.99 h   0.0000E+00
 -24   4   2      818.97      723.46      236.58 h   0.0000E+00
 -22   4   2        4.58      235.35       45.97 h   0.0000E+00
 -20   4   2      407.20      162.21      192.00 o   0.2670E-04
 -18   4   2      213.51      168.90      288.55 o   0.1215E-04
 -16   4   2     1345.12     1345.04      217.08 o   0.1843E-04
 -14   4   2     1003.50      843.09      189.85 o   0.2458E-04
 -12   4   2     1814.84     2035.87      215.95 o   0.1736E-04
 -10   4   2      330.94       91.04      145.80 o   0.4591E-04
  -8   4   2      555.13      240.21      139.45 o   0.4740E-04
  -6   4   2      876.92      483.46      146.07 o   0.4064E-04
  -4   4   2     -132.68        0.15      130.90 o   0.5890E-04
  -2   4   2      122.01       44.70      130.98 o   0.5828E-04
   0   4   2      510.14      579.66       79.10 o   0.1047E-03
   2   4   2        4.58       61.19       16.27 o   0.1448E-04
   4   4   2      230.29      142.94      215.25 o   0.2163E-04
   6   4   2     1117.88      921.80      172.95 o   0.2835E-04
   8   4   2      283.66      256.02      295.39 o   0.1153E-04
  10   4   2      215.04       66.02      248.26 o   0.1645E-04
  12   4   2      -85.40       36.01      163.99 o   0.3768E-04
  14   4   2       91.50       49.18      284.01 o   0.9537E-06
  16   4   2     -420.92        0.79      234.86 o   0.1830E-04
  18   4   2     -323.32       17.86      253.16 o   0.1582E-04
  20   4   2      732.04      541.60      338.57 h   0.0000E+00
  22   4   2     -122.01        3.98      370.38 h   0.0000E+00
  24   4   2      979.10      207.70      390.42 h   0.0000E+00
 -17   5   2    18252.10    19149.77      649.89 h   0.0000E+00
 -15   5   2    15526.79    15138.14      575.07 h   0.0000E+00
 -13   5   2    13164.45    13309.20      511.93 h   0.0000E+00
 -11   5   2     6699.66     7201.43      376.03 h   0.0000E+00
  -9   5   2     1072.13     1304.74      193.18 h   0.0000E+00
  -7   5   2      454.47      175.10      195.21 h   0.0000E+00
  -5   5   2     2806.14     2742.75      301.96 h   0.0000E+00
  -3   5   2     6640.18     6757.27      411.77 h   0.0000E+00
   3   5   2     7337.14     7099.15      347.12 h   0.0000E+00
   5   5   2     1956.67     1728.62      222.68 h   0.0000E+00
   7   5   2     -236.39        2.80      252.88 h   0.0000E+00
   9   5   2      125.06      111.95      216.30 h   0.0000E+00
  11   5   2     1601.33     1515.53      243.72 h   0.0000E+00
  13   5   2     4929.04     5799.95      561.23 h   0.0000E+00
 -37   1   3    22793.78    20749.34     1119.41 h   0.0000E+00
 -35   1   3    16332.03    15566.14      608.31 h   0.0000E+00
 -33   1   3     8516.02     8743.18      423.66 o   0.4373E-05
 -31   1   3     5522.30     6060.06      359.90 o   0.6146E-05
 -29   1   3      337.04      350.52      171.74 o   0.3237E-04
 -27   1   3     2960.17     3093.23      258.93 o   0.1187E-04
 -25   1   3    17934.89    17925.10      549.79 o   0.2465E-05
 -23   1   3    20337.39    20354.51      472.04 o   0.2913E-05
 -21   1   3    33893.27    34303.62      660.10 o   0.1571E-05
 -19   1   3    24143.47    25038.35      629.84 o   0.1852E-05
 -17   1   3    25809.36    25408.40      512.26 o   0.2415E-05
 -15   1   3     1019.77     1317.49      109.56 o   0.5196E-04
 -13   1   3     2891.54     2898.32      148.97 o   0.2527E-04
 -11   1   3      452.44      517.16       85.95 o   0.9736E-04
  -9   1   3    13609.77    13180.66      278.43 o   0.6325E-05
  -7   1   3    19679.57    19752.11      358.12 o   0.4045E-05
  -5   1   3     9798.10     9242.44      209.26 o   0.9892E-05
  -3   1   3    44861.61    44452.60      623.07 o   0.1528E-05
  -1   1   3    13133.95    13208.71      198.71 o   0.8322E-05
   1   1   3     4413.57     4386.17      111.84 o   0.2537E-04
   3   1   3    23743.90    24728.83      371.16 o   0.3503E-05
   5   1   3    13419.44    14172.41      219.83 o   0.7499E-05
   7   1   3    52563.25    53157.61     1044.86 o   0.7182E-06
   9   1   3    72918.94    71547.41     1151.69 o   0.5750E-06
  11   1   3    37278.94    37410.27      641.39 o   0.1581E-05
  13   1   3    13550.80    13309.77      302.47 o   0.5809E-05
  15   1   3     2274.40     2222.33      138.15 o   0.3079E-04
  17   1   3    12157.90    12049.85      395.14 o   0.4404E-05
  19   1   3     4602.68     4402.21      267.52 o   0.1026E-04
  21   1   3    27654.19    28144.51      713.46 o   0.1494E-05
  23   1   3    40588.36    40587.36      966.49 o   0.8606E-06
  25   1   3    52314.66    51223.48     1199.46 o   0.5807E-06
  27   1   3    43431.10    42976.24     1055.14 o   0.7394E-06
  29   1   3    26075.74    23355.30     1134.66 o   0.7116E-06
  31   1   3     9543.92     9408.82      698.48 h   0.0000E+00
  33   1   3     3034.90     3261.47      491.07 h   0.0000E+00
 -36   2   3     4041.45     3080.87      576.48 h   0.0000E+00
 -34   2   3     4929.04     5147.78      594.78 h   0.0000E+00
 -32   2   3    10431.52    10414.58      750.34 o   0.1630E-05
 -30   2   3    13783.63    13300.04      808.29 o   0.1388E-05
 -28   2   3    17951.66    18160.84      577.59 o   0.2287E-05
 -26   2   3    13305.77    13437.75      391.46 o   0.4304E-05
 -24   2   3     4225.48     4291.51      230.19 o   0.1280E-04
 -22   2   3      704.58      682.70      134.84 o   0.4546E-04
 -20   2   3      723.90      620.50      125.77 o   0.5134E-04
 -18   2   3     3390.75     3287.56      186.66 o   0.1833E-04
 -16   2   3     4553.87     4408.21      269.74 o   0.1015E-04
 -14   2   3    12883.84    12275.48      409.99 o   0.4147E-05
 -12   2   3     9681.18     9747.97      338.86 o   0.5808E-05
 -10   2   3    14444.49    13683.35      318.32 o   0.5402E-05
  -8   2   3     2242.62     2213.00      104.00 o   0.4113E-04
  -6   2   3     3696.78     3132.19      151.74 o   0.2325E-04
  -4   2   3     2438.09     2399.85      121.52 o   0.3408E-04
  -2   2   3    15685.91    14898.22      325.43 o   0.5072E-05
   0   2   3    23675.88    23080.59      324.05 o   0.4056E-05
   2   2   3      637.48      632.36       77.10 o   0.1029E-03
   4   2   3    11416.71    11137.12      339.77 o   0.5491E-05
   6   2   3     8368.09     8564.08      280.32 o   0.7737E-05
   8   2   3     1148.38     1094.81      141.53 o   0.3785E-04
  10   2   3     3161.48     3497.67      209.14 o   0.1572E-04
  12   2   3    21759.77    21075.68      869.29 o   0.1151E-05
  14   2   3    34344.70    33916.51     1220.06 o   0.6017E-06
  16   2   3    23824.72    23728.70      966.90 o   0.9447E-06
  18   2   3    23382.45    23238.75      985.20 o   0.9171E-06
  20   2   3    14314.36    15269.17      753.39 o   0.1548E-05
  22   2   3     9418.87     9568.15      640.53 o   0.2179E-05
  24   2   3     3440.57     3254.91      460.57 o   0.4399E-05
  26   2   3      176.91      188.94      446.00 o   0.7474E-06
  28   2   3     1409.17     2380.22      384.32 o   0.6381E-05
  30   2   3     7939.54     8407.41      719.84 h   0.0000E+00
  32   2   3    12057.25    12504.46      847.94 h   0.0000E+00
 -33   3   3     2635.33     2205.85      494.12 h   0.0000E+00
 -31   3   3     -375.17       98.44      280.61 h   0.0000E+00
 -29   3   3     -152.51        2.55      422.73 h   0.0000E+00
 -27   3   3      170.81      190.67      298.63 o   0.1135E-04
 -25   3   3     1892.62     2641.29      260.98 o   0.1231E-04
 -23   3   3      579.53      280.03      193.28 o   0.2579E-04
 -21   3   3     6749.98     7218.67      375.90 o   0.5510E-05
 -19   3   3     3574.78     4095.10      285.10 o   0.9659E-05
 -17   3   3      730.51      816.31      179.65 o   0.2752E-04
 -15   3   3      998.92     1224.01      178.20 o   0.2627E-04
 -13   3   3      144.37      109.78      131.79 o   0.5656E-04
 -11   3   3      567.33      462.25      102.99 o   0.7451E-04
  -9   3   3      799.14      670.77      105.44 o   0.6554E-04
  -7   3   3     2543.83     2417.13      181.18 o   0.2117E-04
  -5   3   3      257.74       76.08      188.36 o   0.2822E-04
  -3   3   3     1500.67     1711.52      134.84 o   0.3585E-04
  -1   3   3      102.49       84.20       59.92 o   0.2463E-03
   1   3   3      341.62      305.74       66.57 o   0.1590E-03
   3   3   3     3422.27     3507.32      210.27 o   0.1547E-04
   5   3   3     1712.66     1862.65      173.89 o   0.2457E-04
   7   3   3     3471.07     3406.40      233.74 o   0.1342E-04
   9   3   3     2525.52     2577.35      344.67 o   0.7595E-05
  11   3   3     4160.41     3720.77      423.97 o   0.5021E-05
  13   3   3        0.00      600.74       12.23 o   0.1402E-05
  15   3   3      -24.40      215.03      131.13 o   0.1192E-05
  17   3   3     1021.80     1053.87      308.07 o   0.1010E-04
  19   3   3      814.39     1036.21      305.02 o   0.1035E-04
  21   3   3     4190.91     3510.07      506.32 o   0.3662E-05
  23   3   3     2854.94     2447.42      460.57 o   0.4489E-05
  25   3   3     9202.30     9578.00      710.69 h   0.0000E+00
  27   3   3     2415.72     2998.16      478.87 h   0.0000E+00
 -26   4   3     9447.84    10129.56      495.32 h   0.0000E+00
 -24   4   3     2958.65     3297.84      320.30 h   0.0000E+00
 -22   4   3     2074.10     1547.90      269.81 h   0.0000E+00
 -20   4   3     -164.71      163.31      236.28 o   0.1804E-04
 -18   4   3     7218.18     6837.07      390.09 o   0.5223E-05
 -16   4   3     6350.41     5877.10      371.87 o   0.5808E-05
 -14   4   3     8426.04     8649.49      387.68 o   0.5009E-05
 -12   4   3    13126.32    12826.33      467.30 o   0.3414E-05
 -10   4   3     5940.17     5740.26      315.16 o   0.7530E-05
  -8   4   3     1612.00     1224.18      183.78 o   0.2421E-04
  -6   4   3        9.15       27.06       40.76 o   0.4628E-05
  -4   4   3     5714.46     5783.44      275.35 o   0.9125E-05
  -2   4   3     8752.92     8716.46      237.17 o   0.9182E-05
   0   4   3    11787.31    11719.43      255.33 o   0.7337E-05
   2   4   3    11840.69    11887.87      311.22 o   0.5954E-05
   4   4   3     7165.82     6975.10      247.35 o   0.9686E-05
   6   4   3     2498.07     2687.18      168.72 o   0.2272E-04
   8   4   3       80.83        8.40      149.50 o   0.4548E-04
  10   4   3     5173.05     5084.32      506.32 o   0.3551E-05
  12   4   3    10712.13    12019.39      686.28 o   0.1884E-05
  14   4   3    22626.02    22256.67     1030.95 o   0.8513E-06
  16   4   3    29931.13    30302.67     1262.76 o   0.5743E-06
  18   4   3    23242.15    22083.88     1113.31 h   0.0000E+00
  20   4   3    12770.98    13629.30      826.59 h   0.0000E+00
  22   4   3    10516.92    10682.03      783.89 h   0.0000E+00
 -17   5   3      244.01       14.11      343.57 h   0.0000E+00
 -15   5   3      262.31      224.09      342.31 h   0.0000E+00
 -13   5   3      179.96      282.73      270.45 h   0.0000E+00
 -11   5   3     1316.14      896.74      210.11 h   0.0000E+00
  -9   5   3     3114.20     2848.07      353.82 h   0.0000E+00
  -7   5   3     3278.91     2777.71      344.67 h   0.0000E+00
  -5   5   3     3455.82     3576.86      335.52 h   0.0000E+00
  -3   5   3      183.01        7.75      283.52 h   0.0000E+00
   3   5   3      347.72      123.08      173.86 h   0.0000E+00
   5   5   3     1544.90     1366.39      217.94 h   0.0000E+00
   7   5   3     3824.89     3855.55      472.77 h   0.0000E+00
   9   5   3     3998.75     3229.70      503.27 h   0.0000E+00
  11   5   3     1817.89     1876.47      381.27 h   0.0000E+00
  13   5   3     2119.85     2279.72      427.02 h   0.0000E+00
 -38   0   4     5319.46     5304.37      567.33 h   0.0000E+00
 -36   0   4     5444.52     5902.40      542.93 o   0.3096E-05
 -34   0   4    10855.49    11446.30      695.43 o   0.1848E-05
 -32   0   4     5060.20     4606.57      500.22 o   0.3658E-05
 -30   0   4     4334.26     4028.87      454.47 o   0.4407E-05
 -28   0   4     5694.63     6373.06      484.97 o   0.3740E-05
 -26   0   4     3297.21     3384.10      372.12 o   0.6420E-05
 -24   0   4     3163.01     2692.55      347.72 o   0.7379E-05
 -22   0   4    10699.93    10177.72      552.08 o   0.2768E-05
 -18   0   4    15317.86    14800.82      588.68 o   0.2323E-05
 -16   0   4     1482.37     1421.99      201.31 o   0.2064E-04
 -14   0   4      475.82      574.13      155.56 o   0.3712E-04
 -12   0   4    30611.31    31008.32      667.52 o   0.1598E-05
 -10   0   4     9516.47     9948.86      278.26 o   0.7341E-05
  -8   0   4   103968.97   101920.55     1981.01 o   0.2242E-06
  -6   0   4   130152.96   125131.51     3471.07 o   0.7981E-07
  -4   0   4   129030.50   127346.22     2432.85 o   0.1524E-06
  -2   0   4    91525.88    86258.02     1752.39 o   0.2826E-06
   0   0   4    68241.02    68307.70     1330.74 o   0.4653E-06
   2   0   4      881.49      853.24      106.03 o   0.6133E-04
   4   0   4      -25.93       67.57       45.34 o   0.4279E-03
   6   0   4    91695.15    91918.35     1758.86 o   0.2790E-06
   8   0   4    53414.24    55905.17     1534.23 o   0.3794E-06
  10   0   4   119410.34   119235.22     3233.16 o   0.9150E-07
  12   0   4   197158.70   196159.81     5240.16 o   0.3573E-07
  14   0   4   123473.14   124717.94     3382.62 o   0.8387E-07
  16   0   4   106297.73   107351.58     2964.75 o   0.1083E-06
  18   0   4    52023.37    52258.91     1607.43 o   0.3519E-06
  20   0   4       73.20       61.00      188.28 o   0.1736E-05
  22   0   4     6326.01     6375.46      451.42 o   0.4201E-05
  24   0   4     2504.17     2454.24      347.72 o   0.7509E-05
  26   0   4    21515.76    22254.24      915.05 o   0.1050E-05
  28   0   4    29677.97    29835.89     1159.06 o   0.6693E-06
  30   0   4    36147.33    38035.79     1357.32 h   0.0000E+00
  32   0   4    33893.28    31323.45     1329.87 h   0.0000E+00
 -39   1   4      652.73      458.77      366.02 h   0.0000E+00
 -37   1   4      201.31      469.85      344.07 h   0.0000E+00
 -35   1   4     -105.23        2.32      216.81 o   0.1882E-05
 -33   1   4      504.80      276.95      199.84 o   0.2432E-04
 -31   1   4     -436.17       14.25      155.53 o   0.4075E-04
 -29   1   4     1564.73     1339.58      224.81 o   0.1723E-04
 -27   1   4     1647.08     2068.71      217.36 o   0.1724E-04
 -25   1   4     1284.11     1279.28      160.47 o   0.3027E-04
 -23   1   4      640.53      648.19      132.91 o   0.4712E-04
 -21   1   4        4.58        0.15       32.02 o   0.3753E-05
 -19   1   4        7.63       55.79       37.21 o   0.4626E-05
 -17   1   4     4557.94     4328.28      200.33 o   0.1506E-04
 -15   1   4    11010.03    10298.14      283.71 o   0.6958E-05
 -13   1   4       50.33      209.06       74.34 o   0.1574E-03
 -11   1   4     3661.71     3615.55      183.64 o   0.1806E-04
  -9   1   4     6992.98     6916.19      201.29 o   0.1212E-04
  -7   1   4     1773.15     1505.99      102.61 o   0.4964E-04
  -5   1   4      223.68      133.01      118.18 o   0.6837E-04
  -3   1   4    14122.96    13828.39      249.14 o   0.6813E-05
  -1   1   4    21303.01    21011.41      338.01 o   0.4130E-05
   1   1   4     8691.10     8854.87      172.83 o   0.1196E-04
   3   1   4    31746.98    31274.88      551.66 o   0.2035E-05
   5   1   4    21620.49    21728.87      413.56 o   0.3321E-05
   7   1   4     8201.86     8426.41      270.24 o   0.8135E-05
   9   1   4    11776.63    11651.03      341.78 o   0.5367E-05
  11   1   4     1705.03     1684.21      113.77 o   0.4330E-04
  13   1   4      -15.25        6.15       33.33 o   0.1154E-04
  15   1   4     1375.62     1308.27      159.84 o   0.3017E-04
  17   1   4    12211.28    11979.45      407.33 o   0.4230E-05
  19   1   4    13603.67    13017.38      449.50 o   0.3587E-05
  21   1   4     4874.14     5077.59      299.63 o   0.8435E-05
  23   1   4     7683.33     7843.61      364.19 o   0.5632E-05
  25   1   4    10742.63    10874.86      439.36 o   0.3917E-05
  27   1   4     3507.67     3190.49      295.10 o   0.9496E-05
  29   1   4      963.85      866.60      344.67 o   0.8239E-05
  31   1   4     -359.92      130.38      268.41 h   0.0000E+00
  33   1   4      -82.35      399.48      332.83 h   0.0000E+00
 -36   2   4     3333.81     3456.27      521.58 h   0.0000E+00
 -34   2   4     2812.24     2719.57      475.82 h   0.0000E+00
 -32   2   4     3410.07     3784.88      491.07 o   0.3880E-05
 -30   2   4      610.03     1050.72      323.32 o   0.9302E-05
 -28   2   4      334.50      567.68      147.40 o   0.4130E-04
 -26   2   4       86.42       11.58      132.76 o   0.5744E-04
 -24   2   4     1446.79     1583.74      164.68 o   0.2781E-04
 -22   2   4     7997.49     8157.75      396.10 o   0.4923E-05
 -20   2   4      113.87      287.64      127.85 o   0.5761E-04
 -18   2   4     6050.48     6014.40      240.21 o   0.1069E-04
 -16   2   4      326.37      163.11       97.25 o   0.9464E-04
 -14   2   4      111.84      144.70      104.43 o   0.8727E-04
 -12   2   4     4056.70     4176.00      167.90 o   0.1883E-04
 -10   2   4    20481.76    21349.27      417.74 o   0.3327E-05
  -8   2   4    29131.23    27844.48      457.72 o   0.2636E-05
  -6   2   4    21849.75    22461.28      519.78 o   0.2492E-05
  -4   2   4    38035.38    39406.99      636.72 o   0.1571E-05
  -2   2   4    16164.78    16304.68      316.51 o   0.5041E-05
   0   2   4    43329.68    43113.30      628.66 o   0.1532E-05
   2   2   4     1223.11     1062.47      204.36 o   0.2100E-04
   4   2   4     5709.88     5259.15      378.22 o   0.5782E-05
   6   2   4     9206.88     9417.04      316.34 o   0.6433E-05
   8   2   4    26240.45    26325.90      637.31 o   0.1789E-05
  10   2   4    54486.36    55087.96     1170.60 o   0.5967E-06
  12   2   4    46316.54    48451.05     1039.03 o   0.7418E-06
  14   2   4    60011.71    61678.20     1894.14 o   0.2580E-06
  16   2   4    26020.84    27867.41     1037.05 o   0.8216E-06
  18   2   4    16629.42    15801.61      811.34 o   0.1349E-05
  20   2   4     2760.39     3287.09      399.57 o   0.5717E-05
  22   2   4      103.71      321.82      295.24 o   0.9990E-06
  24   2   4     3605.28     3532.35      469.72 o   0.4217E-05
  26   2   4     3330.76     3247.02      491.07 o   0.3916E-05
  28   2   4    16739.23    16725.42      939.45 h   0.0000E+00
  30   2   4    13609.77    14025.00      869.29 h   0.0000E+00
 -33   3   4      472.77      551.54      372.12 h   0.0000E+00
 -31   3   4     2557.55     2903.01      327.94 h   0.0000E+00
 -29   3   4     2014.62     2516.62      290.33 o   0.1034E-04
 -27   3   4     3487.85     3593.08      334.31 o   0.7634E-05
 -25   3   4    10387.29    10078.99      478.26 o   0.3496E-05
 -23   3   4     2157.98     2260.58      262.42 o   0.1236E-04
 -21   3   4      166.23       28.41      237.25 o   0.1807E-04
 -19   3   4     1361.89     1382.25      207.05 o   0.1988E-04
 -17   3   4     8313.19     9516.91      372.50 o   0.5216E-05
 -15   3   4    13007.37    13085.48      449.75 o   0.3596E-05
 -13   3   4    12685.58    12444.43      430.51 o   0.3872E-05
 -11   3   4    20535.14    20738.56      559.74 o   0.2307E-05
  -9   3   4     8514.50     8206.67      325.79 o   0.6454E-05
  -7   3   4     2514.85     2733.30      186.59 o   0.1983E-04
  -5   3   4      579.53      363.59      116.47 o   0.6281E-04
  -3   3   4    12424.03    12218.08      232.40 o   0.7766E-05
  -1   3   4    29343.67    29985.05      412.86 o   0.2852E-05
   1   3   4    71045.64    70183.06      998.71 o   0.7098E-06
   3   3   4    69343.65    68658.60     1418.99 o   0.4185E-06
   5   3   4    36418.80    34462.70     1253.61 o   0.5716E-06
   7   3   4    51492.64    52226.13     1671.48 o   0.3284E-06
   9   3   4    31138.98    30724.44     1162.11 o   0.6633E-06
  11   3   4     3339.91     3761.61      396.52 o   0.5692E-05
  13   3   4      146.41        2.37      329.66 o   0.1133E-05
  15   3   4     9638.48    10321.43      643.58 o   0.2145E-05
  17   3   4    24236.50    25042.70     1067.55 o   0.7909E-06
  19   3   4    28424.35    28587.75     1204.81 o   0.6282E-06
  21   3   4    41381.39    41007.89     1589.13 o   0.3681E-06
  23   3   4    29543.76    29802.56     1290.21 h   0.0000E+00
  25   3   4    22449.11    23788.41     1122.46 h   0.0000E+00
  27   3   4    15116.55    15393.68      942.50 h   0.0000E+00
 -28   4   4       54.90       74.95      184.58 h   0.0000E+00
 -26   4   4      584.10      599.03      231.92 h   0.0000E+00
 -24   4   4      477.35      453.64      217.85 h   0.0000E+00
 -22   4   4      -32.03        1.90      110.46 o   0.2207E-05
 -20   4   4     2444.70     2775.73      275.75 o   0.1103E-04
 -18   4   4       22.88        3.01       88.06 o   0.2480E-05
 -16   4   4      135.73       44.02      213.01 o   0.2237E-04
 -14   4   4       32.03       92.60       95.14 o   0.2972E-05
 -12   4   4      141.83      180.64      198.68 o   0.2530E-04
 -10   4   4      279.09      255.33      278.52 o   0.1294E-04
  -8   4   4      355.34      138.30      139.32 o   0.4944E-04
  -6   4   4      564.28      531.75      143.43 o   0.4271E-04
  -4   4   4      513.95       26.50      130.60 o   0.5619E-04
  -2   4   4     1114.32      966.25      105.65 o   0.5824E-04
   0   4   4      224.69      196.38      137.43 o   0.5079E-04
   2   4   4       51.85       51.90       81.40 o   0.1475E-03
   4   4   4      -76.25       18.48      126.59 o   0.6307E-04
   6   4   4     1184.98     1320.55      177.67 o   0.2586E-04
   8   4   4      646.63      143.91      274.51 o   0.1326E-04
  10   4   4      219.61      137.15      460.69 o   0.8696E-06
  12   4   4      213.51      100.71      444.04 o   0.9102E-06
  14   4   4       45.75      118.77      224.45 o   0.7633E-06
  16   4   4      411.77        0.28      301.96 h   0.0000E+00
  18   4   4      112.86       66.72      352.51 h   0.0000E+00
  20   4   4     -122.01      290.43      397.39 h   0.0000E+00
  22   4   4      128.11      140.59      415.11 h   0.0000E+00
 -17   5   4     1511.35     1552.95      253.70 h   0.0000E+00
 -15   5   4     8441.29     8579.08      431.49 h   0.0000E+00
 -13   5   4     7846.51     7970.07      413.64 h   0.0000E+00
 -11   5   4     3994.17     3765.41      303.03 h   0.0000E+00
  -9   5   4     6515.12     6327.47      478.87 h   0.0000E+00
  -7   5   4      994.35     1094.32      253.16 h   0.0000E+00
  -5   5   4     1030.95     1187.20      253.16 h   0.0000E+00
  -3   5   4     2220.51     1695.33      298.91 h   0.0000E+00
  -1   5   4    11267.26    11482.55      564.28 h   0.0000E+00
   5   5   4    26014.73    26252.90     1107.20 h   0.0000E+00
   7   5   4    16736.18    16821.62      887.59 h   0.0000E+00
   9   5   4     6310.76     6334.65      622.23 h   0.0000E+00
  11   5   4     2025.30     2590.26      427.02 h   0.0000E+00
 -39   1   5      -33.55       60.15      212.44 h   0.0000E+00
 -37   1   5     4096.35     3837.72      351.98 h   0.0000E+00
 -35   1   5     5590.93     5468.83      391.54 o   0.5447E-05
 -33   1   5     3542.75     3534.76      320.08 o   0.8211E-05
 -31   1   5     3681.53     3357.74      312.49 o   0.8572E-05
 -29   1   5       35.08       14.60      109.80 o   0.2446E-05
 -27   1   5      738.14      873.35      153.05 o   0.3576E-04
 -25   1   5     2557.55     2526.61      244.99 o   0.1347E-04
 -23   1   5    22694.65    22911.82      635.20 o   0.1870E-05
 -21   1   5    44106.71    45024.41     1014.86 o   0.7806E-06
 -19   1   5    66798.30    67426.38     1413.78 o   0.4229E-06
 -17   1   5    53766.52    51667.98     1130.29 o   0.6370E-06
 -15   1   5    61295.83    61038.36     1251.12 o   0.5251E-06
 -13   1   5    22772.42    22535.47      542.82 o   0.2340E-05
 -11   1   5     2437.07     2599.45      158.00 o   0.2494E-04
  -9   1   5     2761.91     3318.58      163.87 o   0.2194E-04
  -7   1   5    32254.58    32334.86      481.33 o   0.2348E-05
  -5   1   5   113782.05   112130.98     1529.36 o   0.3358E-06
  -3   1   5   150637.77   151189.28     1795.14 o   0.2453E-06
  -1   1   5   178928.95   184018.61     2743.67 o   0.1181E-06
   1   1   5   206691.19   207683.78     2739.04 o   0.1163E-06
   3   1   5   171712.31   172308.30     2631.06 o   0.1280E-06
   5   1   5    40671.72    41964.64      703.66 o   0.1351E-05
   7   1   5    27154.47    27578.87      513.62 o   0.2341E-05
   9   1   5      176.91      139.17      152.06 o   0.4259E-04
  11   1   5     4474.57     4746.24      230.08 o   0.1243E-04
  13   1   5    22940.18    22805.67      581.62 o   0.2122E-05
  15   1   5    61834.18    61006.04     1302.60 o   0.4917E-06
  17   1   5    62735.50    64198.35     1337.97 o   0.4673E-06
  19   1   5    61744.20    61498.30     1337.17 o   0.4707E-06
  21   1   5    40586.83    40198.24      969.00 o   0.8583E-06
  23   1   5     9392.94     8895.60      406.36 o   0.4606E-05
  25   1   5    10785.33    11735.87      447.96 o   0.3754E-05
  27   1   5      905.89     1324.06      332.47 o   0.8689E-05
  29   1   5     -262.31      129.18      503.49 h   0.0000E+00
  31   1   5     2107.65     2606.96      439.22 h   0.0000E+00
 -36   2   5       94.55      284.61      370.22 h   0.0000E+00
 -34   2   5      -42.70       14.63      241.95 h   0.0000E+00
 -32   2   5     2861.04     2777.95      463.62 o   0.4407E-05
 -30   2   5     4252.93     4351.77      267.67 o   0.1035E-04
 -28   2   5     6426.67     6624.82      304.03 o   0.7649E-05
 -26   2   5     8351.31     7673.12      410.07 o   0.4698E-05
 -24   2   5     5224.91     4977.00      343.48 o   0.6833E-05
 -22   2   5    10855.48    10972.31      438.97 o   0.3913E-05
 -20   2   5     1122.46     1111.16      143.40 o   0.3710E-04
 -18   2   5     3244.34     2946.39      183.92 o   0.1929E-04
 -16   2   5     4455.25     4502.46      205.21 o   0.1453E-04
 -14   2   5    41100.78    39862.48      736.53 o   0.1285E-05
 -12   2   5    58123.67    58853.10      975.81 o   0.7744E-06
 -10   2   5    30269.69    31356.98      554.13 o   0.2035E-05
  -8   2   5    72061.84    71035.00     1163.85 o   0.5673E-06
  -6   2   5    51835.79    51789.96     1044.38 o   0.7224E-06
  -4   2   5    20814.23    21213.66      488.86 o   0.2751E-05
  -2   2   5    18802.65    18692.58      459.48 o   0.3107E-05
   0   2   5      868.28      832.56      103.07 o   0.6416E-04
   2   2   5    17692.40    16888.87      474.31 o   0.3071E-05
   4   2   5    31348.68    32160.75      472.66 o   0.2408E-05
   6   2   5    53563.69    52299.86     1130.03 o   0.6364E-06
   8   2   5    43173.35    43287.47      963.74 o   0.8523E-06
  10   2   5    56780.08    55260.93     1226.85 o   0.5517E-06
  12   2   5    48166.45    47199.32     1088.83 o   0.6896E-06
  14   2   5    19995.26    19981.64      590.31 o   0.2157E-05
  16   2   5     9926.72     9164.26      415.42 o   0.4414E-05
  18   2   5       70.15      286.53      236.97 o   0.1049E-05
  20   2   5     2595.68     2303.97      393.47 o   0.6032E-05
  22   2   5     4794.84     4411.23      521.58 o   0.3409E-05
  24   2   5     8555.67     8120.83      707.63 o   0.1854E-05
  26   2   5     6981.79     6604.87      658.83 h   0.0000E+00
  28   2   5     9983.14     9242.49      747.29 h   0.0000E+00
 -33   3   5      422.45      444.20      240.54 h   0.0000E+00
 -31   3   5     -160.13       79.37      293.94 h   0.0000E+00
 -29   3   5      189.11       81.29      322.69 o   0.9782E-05
 -27   3   5      175.38      225.20      294.67 o   0.1164E-04
 -25   3   5      581.05     1119.04      208.36 o   0.2077E-04
 -23   3   5     4596.58     4891.84      338.16 o   0.7084E-05
 -21   3   5     2891.54     3160.52      273.92 o   0.1085E-04
 -19   3   5     7727.56     7457.17      380.75 o   0.5317E-05
 -17   3   5     2972.37     2566.20      257.39 o   0.1230E-04
 -15   3   5     4489.82     4723.56      290.09 o   0.9024E-05
 -13   3   5     2735.99     2605.85      228.11 o   0.1489E-04
 -11   3   5     1085.85      932.17      169.72 o   0.2926E-04
  -9   3   5      146.41      210.97      171.85 o   0.3338E-04
  -7   3   5     7543.02     7533.53      226.31 o   0.1035E-04
  -5   3   5     8026.98     8078.19      231.46 o   0.9788E-05
  -3   3   5    13326.11    12876.04      306.10 o   0.5813E-05
  -1   3   5    14475.00    14711.49      321.94 o   0.5217E-05
   1   3   5     8042.23     7588.69      244.96 o   0.9395E-05
   3   3   5    27124.99    26784.50      678.60 o   0.1625E-05
   5   3   5     7411.87     6294.52      327.73 o   0.6849E-05
   7   3   5      939.45      792.77      271.46 o   0.1298E-04
   9   3   5      -45.75      125.26      155.93 o   0.1581E-05
  11   3   5     1183.46     1320.92      305.02 o   0.1014E-04
  13   3   5     2013.10     2167.65      375.17 o   0.6653E-05
  15   3   5     2906.79     2821.21      420.92 o   0.5253E-05
  17   3   5     9662.88     9392.37      677.13 o   0.1977E-05
  19   3   5     8482.47     7456.77      707.63 o   0.1864E-05
  21   3   5     3251.46     3647.43      478.87 o   0.4076E-05
  23   3   5     1769.09     1924.22      417.87 h   0.0000E+00
  25   3   5     2705.48     2026.86      494.12 h   0.0000E+00
 -28   4   5     6925.37     6481.56      474.73 h   0.0000E+00
 -26   4   5     7855.66     8202.09      477.24 h   0.0000E+00
 -24   4   5    11165.08    11755.65      522.23 h   0.0000E+00
 -22   4   5     4259.54     4110.01      348.37 h   0.0000E+00
 -20   4   5      850.99      705.99      201.69 o   0.2256E-04
 -18   4   5      160.13       47.09      246.19 o   0.1678E-04
 -16   4   5     9354.81     9794.94      418.55 o   0.4338E-05
 -14   4   5    22677.88    22297.68      665.41 o   0.1753E-05
 -12   4   5    37538.21    36554.06      918.83 o   0.9511E-06
 -10   4   5    50426.62    50405.77     1139.87 o   0.6334E-06
  -8   4   5    43691.88    43157.77      998.60 o   0.8061E-06
  -6   4   5    43197.75    42302.89      971.64 o   0.8445E-06
  -4   4   5    26148.94    26263.21      646.16 o   0.1756E-05
  -2   4   5     3002.87     2688.30      195.43 o   0.1834E-04
   0   4   5      -45.75       11.72      132.31 o   0.2197E-05
   2   4   5     6419.04     6468.77      337.26 o   0.6629E-05
   4   4   5    31227.45    32448.25      793.37 o   0.1231E-05
   6   4   5    40097.28    40582.65      966.11 o   0.8619E-06
   8   4   5    44832.64    44306.66     1065.13 o   0.7239E-06
  10   4   5    51343.18    52419.44     1790.44 o   0.2901E-06
  12   4   5    33737.72    33291.88     1354.27 o   0.5013E-06
  14   4   5    19508.76    19909.52      985.20 o   0.9357E-06
  16   4   5     7387.46     8278.75      677.13 h   0.0000E+00
  18   4   5      289.76      345.57      648.10 h   0.0000E+00
  20   4   5     2617.03     2429.06      491.07 h   0.0000E+00
 -17   5   5     7526.25     7724.71      432.82 h   0.0000E+00
 -15   5   5     2424.87     2238.82      273.60 h   0.0000E+00
 -13   5   5      861.67      674.10      205.98 h   0.0000E+00
 -11   5   5      506.32      118.72      250.11 h   0.0000E+00
  -9   5   5      125.06      162.08      285.15 h   0.0000E+00
  -7   5   5     -164.71       87.91      282.42 h   0.0000E+00
  -5   5   5     1927.70     1537.92      308.07 h   0.0000E+00
  -3   5   5     6987.89     7364.08      491.07 h   0.0000E+00
  -1   5   5     6136.90     4970.75      463.62 h   0.0000E+00
   7   5   5      -54.90      405.23      245.87 h   0.0000E+00
   9   5   5      204.36      226.93      494.34 h   0.0000E+00
 -40   0   6      115.91       68.62      406.13 h   0.0000E+00
 -38   0   6     3708.98     4158.07      503.27 h   0.0000E+00
 -36   0   6    11309.96    10625.65      728.99 o   0.1709E-05
 -34   0   6    21338.85    21690.86      988.25 o   0.9211E-06
 -32   0   6    46645.95    48066.68     1628.78 o   0.3471E-06
 -30   0   6    32179.09    30285.65     1223.11 o   0.6061E-06
 -28   0   6    34478.90    34630.91     1259.71 o   0.5678E-06
 -26   0   6    12969.24    13564.05      661.88 o   0.1961E-05
 -24   0   6     2321.16     2150.65      283.66 o   0.1086E-04
 -22   0   6      658.83      565.33      198.26 o   0.2380E-04
 -20   0   6    17904.38    18545.02      686.28 o   0.1746E-05
 -18   0   6    82518.79    82161.13     2339.47 o   0.1711E-06
 -16   0   6   135737.80   134076.64     3696.78 o   0.7064E-07
 -14   0   6   216426.50   217988.08     5764.78 o   0.2964E-07
 -12   0   6   193153.84   194870.27     5154.75 o   0.3689E-07
 -10   0   6   138168.77   140176.52     3730.33 o   0.6930E-07
  -8   0   6    95721.35    90674.13     1861.32 o   0.2532E-06
  -6   0   6    56156.32    64456.82     1142.06 o   0.6047E-06
  -4   0   6     1601.33     1574.69      145.62 o   0.3281E-04
  -2   0   6    11334.36    11531.91      355.93 o   0.5141E-05
   0   0   6    74201.01    74497.56     1472.04 o   0.3886E-06
   2   0   6    57141.53    58715.27     1671.48 o   0.3243E-06
   4   0   6   154676.17   156112.00     4193.96 o   0.5522E-07
   6   0   6   169524.31   165714.17     4593.53 o   0.4629E-07
   8   0   6    50412.89    52457.00     1506.77 o   0.3946E-06
  10   0   6    42976.62    43792.08     1332.92 o   0.4996E-06
  12   0   6    20551.91    19245.25      777.79 o   0.1405E-05
  14   0   6      369.07      578.42      192.16 o   0.2555E-04
  16   0   6      863.19      689.25      228.76 o   0.1797E-04
  18   0   6    10068.55    10768.73      561.23 o   0.2686E-05
  20   0   6    18782.83    19097.69      811.34 o   0.1317E-05
  22   0   6    13295.61    12336.19      680.18 o   0.1889E-05
  24   0   6     5356.06     5324.82      491.07 o   0.3730E-05
  26   0   6     1827.04     2011.68      350.77 o   0.7575E-05
  28   0   6      905.89      813.38      317.22 h   0.0000E+00
  30   0   6      207.41       12.77      467.83 h   0.0000E+00
 -39   1   6     1673.01     1537.14      293.12 h   0.0000E+00
 -37   1   6     2089.35     2504.85      295.11 h   0.0000E+00
 -35   1   6      366.02      289.69      212.60 o   0.2173E-04
 -33   1   6      372.12      362.94      199.84 o   0.2427E-04
 -31   1   6       -4.58      200.35       42.10 o   0.2167E-05
 -29   1   6     3567.66     3209.93      239.14 o   0.1309E-04
 -27   1   6     2853.42     2660.15      265.32 o   0.1170E-04
 -25   1   6    11683.60    12109.95      448.69 o   0.3698E-05
 -23   1   6    13593.00    13486.20      477.24 o   0.3270E-05
 -21   1   6     6234.51     5738.64      436.17 o   0.4504E-05
 -19   1   6    18874.33    18222.75      756.44 o   0.1488E-05
 -17   1   6    11038.49    10418.74      530.73 o   0.2938E-05
 -15   1   6     1236.84     1177.54      141.25 o   0.3722E-04
 -13   1   6      358.90      313.21       79.86 o   0.1212E-03
 -11   1   6    14641.74    14075.79      312.50 o   0.5448E-05
  -9   1   6    10282.06     9812.58      249.60 o   0.8164E-05
  -7   1   6     6063.70     6943.42      198.17 o   0.1258E-04
  -5   1   6    39487.25    38713.82      679.41 o   0.1446E-05
  -3   1   6    27617.08    28562.82      510.40 o   0.2331E-05
  -1   1   6    17529.22    17753.91      371.71 o   0.4095E-05
   1   1   6    15371.23    15970.17      418.55 o   0.3725E-05
   3   1   6     3650.27     3442.23      145.85 o   0.2353E-04
   5   1   6     1649.11     1657.90      126.44 o   0.3870E-04
   7   1   6     3093.87     3126.39      164.28 o   0.2193E-04
   9   1   6     5495.35     5012.66      216.01 o   0.1290E-04
  11   1   6      936.40      953.33      225.71 o   0.1801E-04
  13   1   6     7472.87     8392.88      488.02 o   0.3543E-05
  15   1   6     4929.04     4574.51      445.32 o   0.4497E-05
  17   1   6     3719.66     3504.40      265.11 o   0.1103E-04
  19   1   6     4078.05     4302.06      282.75 o   0.9604E-05
  21   1   6      387.37      421.46      170.30 o   0.3246E-04
  23   1   6     -170.81      206.03      237.43 o   0.1781E-04
  25   1   6     -402.62       77.94      247.06 o   0.1649E-04
  27   1   6     1833.14     1837.71      402.62 h   0.0000E+00
  29   1   6       79.30      381.68      314.17 h   0.0000E+00
 -36   2   6     4023.15     3710.09      545.98 h   0.0000E+00
 -34   2   6    10977.49    11246.53      789.99 h   0.0000E+00
 -32   2   6    13573.17    13724.00      442.02 o   0.3634E-05
 -30   2   6    16459.63    16947.88      474.50 o   0.3092E-05
 -28   2   6    14517.19    15033.91      561.36 o   0.2505E-05
 -26   2   6      832.69      895.26      207.05 o   0.2118E-04
 -24   2   6     5407.92     4914.41      349.64 o   0.6639E-05
 -22   2   6       96.08       50.58      181.64 o   0.3070E-04
 -20   2   6    11782.73    11599.16      340.80 o   0.5392E-05
 -18   2   6    29736.93    29619.92      599.51 o   0.1872E-05
 -16   2   6    52595.78    51941.03      927.65 o   0.8606E-06
 -14   2   6    54000.89    53864.33      936.40 o   0.8412E-06
 -12   2   6    60867.28    61538.86     1244.10 o   0.5295E-06
 -10   2   6    74783.59    74502.02     1488.74 o   0.3813E-06
  -8   2   6    28111.71    27863.93      635.94 o   0.1763E-05
  -6   2   6    17982.17    18128.18      456.62 o   0.3172E-05
  -4   2   6        6.10        4.78       26.62 o   0.7236E-05
  -2   2   6     2728.36     2697.38      179.03 o   0.2083E-04
   0   2   6    14500.42    14525.98      408.71 o   0.3956E-05
   2   2   6    32366.17    32764.59      591.63 o   0.1840E-05
   4   2   6    50427.38    50537.33      742.89 o   0.1175E-05
   6   2   6    39624.50    39707.61      702.15 o   0.1377E-05
   8   2   6    31319.96    31565.41      590.47 o   0.1869E-05
  10   2   6    18773.68    18821.11      413.11 o   0.3535E-05
  12   2   6     5511.62     5583.01      231.44 o   0.1154E-04
  14   2   6      680.18      305.69      178.33 o   0.2970E-04
  16   2   6      457.52        5.75      176.73 o   0.3183E-04
  18   2   6     2911.37     2729.75      278.30 o   0.1078E-04
  20   2   6     2388.27     2350.85      273.91 o   0.1139E-04
  22   2   6    10199.70    10263.17      480.23 o   0.3469E-05
  24   2   6     3788.29     3584.76      515.48 o   0.3551E-05
  26   2   6     -176.91       46.69      455.29 h   0.0000E+00
  28   2   6      314.17      778.69      356.87 h   0.0000E+00
 -33   3   6      431.60      457.02      236.88 h   0.0000E+00
 -31   3   6      112.86       46.16      264.43 h   0.0000E+00
 -29   3   6    10181.40     9451.71      496.13 o   0.3333E-05
 -27   3   6    22150.20    22118.41      736.17 o   0.1503E-05
 -25   3   6    22642.79    21620.31      730.49 o   0.1524E-05
 -23   3   6    37246.91    37479.29      983.58 o   0.8512E-06
 -21   3   6    50382.38    50086.09     1209.02 o   0.5761E-06
 -19   3   6    40577.68    39706.84     1005.29 o   0.8111E-06
 -17   3   6    23734.75    23560.14      680.51 o   0.1673E-05
 -15   3   6     5898.99     5418.54      329.69 o   0.7117E-05
 -13   3   6        9.15        8.55       46.07 o   0.3624E-05
 -11   3   6    11099.50    11328.86      298.69 o   0.6383E-05
  -9   3   6    39727.20    40075.03      714.87 o   0.1341E-05
  -7   3   6    49767.27    50453.55      858.66 o   0.9710E-06
  -5   3   6    66772.88    67874.23     1107.83 o   0.6194E-06
  -3   3   6    78642.04    79084.53     1280.37 o   0.4791E-06
  -1   3   6    57764.77    57405.38      969.45 o   0.7858E-06
   1   3   6    44347.16    44771.16      787.89 o   0.1134E-05
   3   3   6    12940.27    13292.98      438.20 o   0.3720E-05
   5   3   6      172.33       32.92      217.81 o   0.2140E-04
   7   3   6     2284.56     2418.57      220.51 o   0.1610E-04
   9   3   6     7860.24     7526.71      558.18 o   0.2849E-05
  11   3   6    18038.59    17210.50      866.24 o   0.1191E-05
  13   3   6    21201.60    23081.03      979.10 o   0.9315E-06
  15   3   6    18749.28    18463.73      933.35 o   0.1037E-05
  17   3   6    10092.95    10920.21      695.43 o   0.1861E-05
  19   3   6     6207.06     5469.28      616.13 o   0.2466E-05
  21   3   6     1335.97     1167.64      393.47 h   0.0000E+00
  23   3   6      369.07      755.80      341.62 h   0.0000E+00
 -28   4   6      291.29        1.57      438.40 h   0.0000E+00
 -26   4   6     -152.51       12.42      272.30 h   0.0000E+00
 -24   4   6       -3.05      210.64       38.82 h   0.0000E+00
 -22   4   6      526.15      360.67      202.31 h   0.0000E+00
 -20   4   6       59.48        1.68      150.91 o   0.2196E-05
 -18   4   6      114.38      134.71      203.04 o   0.2440E-04
 -16   4   6      324.84       37.69      170.40 o   0.3433E-04
 -14   4   6      657.31      248.93      172.60 o   0.3182E-04
 -12   4   6      422.45       23.27      160.86 o   0.3818E-04
 -10   4   6      338.57        3.56      151.04 o   0.4357E-04
  -8   4   6      568.85      316.51      152.36 o   0.3982E-04
  -6   4   6     1862.12     1927.70      193.18 o   0.2075E-04
  -4   4   6     1881.94     1788.39      186.10 o   0.2221E-04
  -2   4   6      -85.40       37.09      183.99 o   0.2120E-05
   0   4   6      271.46       24.88      374.08 o   0.7296E-05
   2   4   6      445.32      212.59      207.41 o   0.2287E-04
   4   4   6     1756.89     1300.62      214.05 o   0.1863E-04
   6   4   6     1457.97     1420.51      216.87 o   0.1827E-04
   8   4   6     1184.98      978.41      205.89 o   0.2092E-04
  10   4   6       -7.63      264.35       54.79 o   0.2131E-05
  12   4   6      390.42      208.39      187.92 o   0.2771E-04
  14   4   6     -155.56        4.58      405.15 h   0.0000E+00
  16   4   6      567.33      508.56      341.62 h   0.0000E+00
  18   4   6     -231.81      288.15      515.86 h   0.0000E+00
 -15   5   6     4233.61     4588.59      334.48 h   0.0000E+00
 -13   5   6      118.96       67.44      297.15 h   0.0000E+00
 -11   5   6     5270.66     4843.14      484.97 h   0.0000E+00
  -9   5   6     8540.42     8183.52      576.48 h   0.0000E+00
  -7   5   6    21171.09    22185.68      893.69 h   0.0000E+00
  -5   5   6    32209.59    31650.23     1180.41 h   0.0000E+00
  -3   5   6    28101.04    28107.73     1055.35 h   0.0000E+00
  -1   5   6    21552.37    20987.47      887.59 h   0.0000E+00
   1   5   6    12380.56    10530.89      643.58 h   0.0000E+00
 -39   1   7     3919.44     4061.30      376.43 h   0.0000E+00
 -37   1   7     1857.54     1471.55      287.95 h   0.0000E+00
 -35   1   7      352.29      169.93      216.89 o   0.2115E-04
 -33   1   7     5667.18     4992.89      387.24 o   0.5602E-05
 -31   1   7    19053.28    18737.71      513.19 o   0.2678E-05
 -29   1   7    51391.99    53389.07     1228.46 o   0.5563E-06
 -27   1   7    57213.20    58396.68     1317.97 o   0.4872E-06
 -25   1   7    81779.12    78854.53     1754.60 o   0.2861E-06
 -23   1   7    33865.82    34942.12     1189.56 o   0.6275E-06
 -21   1   7    52331.43    51793.75     1650.13 o   0.3360E-06
 -19   1   7    23300.10    22149.13      878.44 o   0.1121E-05
 -17   1   7     1451.87     1504.58      141.84 o   0.3469E-04
 -15   1   7     4474.57     4973.82      215.96 o   0.1329E-04
 -13   1   7    26144.88    24621.81      495.60 o   0.2531E-05
 -11   1   7    86148.45    84343.73     1383.83 o   0.4179E-06
  -9   1   7    57030.70    58887.79      950.05 o   0.8059E-06
  -7   1   7    87286.15    87060.35     1401.34 o   0.4075E-06
  -5   1   7    50103.81    54570.40      852.54 o   0.9640E-06
  -3   1   7    52637.97    52800.79     1093.66 o   0.6699E-06
  -1   1   7     9312.11     9976.23      319.39 o   0.6255E-05
   1   1   7     3222.48     3005.11      199.58 o   0.1727E-04
   3   1   7     5208.64     4999.45      204.11 o   0.1389E-04
   5   1   7     2741.07     2905.88      168.66 o   0.2203E-04
   7   1   7    23109.47    22285.73      612.59 o   0.1978E-05
   9   1   7    16345.76    15557.57      502.57 o   0.2905E-05
  11   1   7     4805.51     5022.08      295.48 o   0.8638E-05
  13   1   7     2240.34     2301.90      233.29 o   0.1488E-04
  15   1   7      183.01       69.32      344.94 o   0.8572E-05
  17   1   7     4401.37     4551.44      451.42 o   0.4414E-05
  19   1   7      564.28      696.41      280.61 o   0.1238E-04
  21   1   7     9232.80     9438.54      634.43 o   0.2220E-05
  23   1   7     7960.89     7905.60      613.08 o   0.2407E-05
  25   1   7     7295.96     8601.36      628.33 h   0.0000E+00
  27   1   7      564.28      938.87      332.47 h   0.0000E+00
  29   1   7      286.71       47.83      650.59 h   0.0000E+00
 -36   2   7    11084.25    10498.32      826.59 h   0.0000E+00
 -34   2   7    19180.87    18927.09      706.78 h   0.0000E+00
 -32   2   7    13323.06    12683.06      442.61 o   0.3692E-05
 -30   2   7     9612.55     9235.25      474.89 o   0.3599E-05
 -28   2   7     6234.51     5529.51      403.29 o   0.5148E-05
 -26   2   7     1532.70     1438.90      238.35 o   0.1551E-04
 -24   2   7     5022.07     5047.25      344.49 o   0.6807E-05
 -22   2   7    10250.03     9410.63      432.60 o   0.4124E-05
 -20   2   7    28660.74    29580.20      765.81 o   0.1328E-05
 -18   2   7    38417.67    36801.73      739.27 o   0.1309E-05
 -16   2   7    40473.98    40935.54      906.88 o   0.9485E-06
 -14   2   7    47457.29    47808.83     1025.29 o   0.7575E-06
 -12   2   7    22719.05    22963.50      567.41 o   0.2195E-05
 -10   2   7     9155.03     9277.69      319.88 o   0.6371E-05
  -8   2   7      109.81       36.30      128.50 o   0.6071E-04
  -6   2   7     2310.49     2261.84      173.70 o   0.2298E-04
  -4   2   7     5725.13     5388.12      269.68 o   0.9527E-05
  -2   2   7    16603.50    15623.46      466.97 o   0.3212E-05
   0   2   7    19775.65    19065.01      477.11 o   0.2928E-05
   2   2   7    18831.63    19133.67      480.38 o   0.2917E-05
   4   2   7    14254.12    14160.99      296.59 o   0.5758E-05
   6   2   7     2589.58     2696.12      137.92 o   0.2855E-04
   8   2   7       34.57       66.85       64.73 o   0.2256E-03
  10   2   7     1830.09     2064.60      152.19 o   0.2867E-04
  12   2   7     3388.72     2874.27      271.04 o   0.1105E-04
  14   2   7     2363.87     2342.76      249.39 o   0.1330E-04
  16   2   7     6345.84     6444.04      372.06 o   0.5725E-05
  18   2   7     1840.77     2001.89      248.07 o   0.1388E-04
  20   2   7      567.33      493.64      216.97 o   0.2037E-04
  22   2   7      474.30      702.57      226.50 o   0.1856E-04
  24   2   7     2292.19     2135.60      307.39 h   0.0000E+00
  26   2   7     5740.38     5225.63      437.23 h   0.0000E+00
 -33   3   7     1059.93      781.69      275.16 h   0.0000E+00
 -31   3   7     1630.31     2089.72      286.88 h   0.0000E+00
 -29   3   7     5502.47     5509.48      415.69 h   0.0000E+00
 -27   3   7     5426.22     4929.77      394.90 o   0.5447E-05
 -25   3   7     8606.00     8474.48      459.53 o   0.3867E-05
 -23   3   7     4014.00     4430.88      332.21 o   0.7453E-05
 -21   3   7     7706.21     7931.59      410.15 o   0.4702E-05
 -19   3   7      815.92      858.15      196.37 o   0.2335E-04
 -17   3   7     1505.25     1500.19      212.51 o   0.1875E-04
 -15   3   7     1685.21     1579.39      211.76 o   0.1862E-04
 -13   3   7     3571.73     3040.09      263.14 o   0.1144E-04
 -11   3   7     2080.20     1398.03      210.36 o   0.1880E-04
  -9   3   7     7596.40     7139.95      333.24 o   0.6518E-05
  -7   3   7     8956.77     9034.04      349.57 o   0.5717E-05
  -5   3   7     3737.96     3679.10      229.70 o   0.1345E-04
  -3   3   7    15607.62    16781.89      445.18 o   0.3393E-05
  -1   3   7      193.68      321.21      183.39 o   0.2898E-04
   1   3   7      251.64      112.82      195.76 o   0.2608E-04
   3   3   7      150.98      171.04      209.13 o   0.2291E-04
   5   3   7      317.22      345.91      157.20 o   0.3821E-04
   7   3   7      637.48      434.32      173.62 o   0.3077E-04
   9   3   7      841.84      956.29      194.36 o   0.2352E-04
  11   3   7     2836.64     3418.33      420.92 o   0.5190E-05
  13   3   7      -12.20        0.78      107.37 o   0.8899E-06
  15   3   7     -128.11       19.29      328.14 o   0.1000E-05
  17   3   7       97.60      360.11      327.83 o   0.7627E-06
  19   3   7      176.91       21.35      455.29 h   0.0000E+00
  21   3   7      826.59      684.27      369.07 h   0.0000E+00
  23   3   7      436.17       62.25      353.82 h   0.0000E+00
 -26   4   7     -271.46       22.40      346.28 h   0.0000E+00
 -24   4   7     4913.79     4152.67      382.05 h   0.0000E+00
 -22   4   7    15186.70    14984.39      591.02 h   0.0000E+00
 -20   4   7    21717.08    21519.45      697.91 o   0.1643E-05
 -18   4   7    36296.80    36652.02      958.74 o   0.8910E-06
 -16   4   7    40992.50    41668.93     1024.47 o   0.7813E-06
 -14   4   7    30379.50    30086.68      809.91 o   0.1210E-05
 -12   4   7    20756.28    20670.89      617.94 o   0.1998E-05
 -10   4   7     8291.83     7674.34      367.77 o   0.5535E-05
  -8   4   7       18.30       25.89       64.67 o   0.3678E-05
  -6   4   7     1218.53     1098.59      174.19 o   0.2730E-04
  -4   4   7     6858.26     6408.34      311.65 o   0.7391E-05
  -2   4   7    19148.84    20157.16      789.99 o   0.1368E-05
   0   4   7    19008.54    18723.10      796.09 o   0.1362E-05
   2   4   7    11023.24    11307.94      591.73 o   0.2434E-05
   4   4   7    12298.21    13070.24      616.13 o   0.2225E-05
   6   4   7     4041.45     4122.71      307.89 o   0.8491E-05
   8   4   7       21.35        9.96       90.74 o   0.2180E-05
  10   4   7      904.37      800.34      214.15 o   0.2005E-04
  12   4   7     3347.54     3069.98      312.73 h   0.0000E+00
  14   4   7     5406.39     5507.60      387.05 h   0.0000E+00
  16   4   7     4181.76     3846.19      361.08 h   0.0000E+00
 -15   5   7      637.48      332.77      283.66 h   0.0000E+00
 -13   5   7     1558.63     1470.24      335.52 h   0.0000E+00
 -11   5   7     4627.08     4445.86      463.62 h   0.0000E+00
  -9   5   7     7277.66     5949.74      545.98 h   0.0000E+00
  -7   5   7     2098.50     1163.18      335.52 h   0.0000E+00
  -5   5   7     2235.76     1121.58      341.62 h   0.0000E+00
  -3   5   7      594.78      315.83      262.31 h   0.0000E+00
  -1   5   7      847.94      519.93      277.56 h   0.0000E+00
   1   5   7      777.79      377.90      259.26 h   0.0000E+00
   3   5   7     -125.06       61.27      289.05 h   0.0000E+00
 -40   0   8    29232.64    28893.66     1299.36 h   0.0000E+00
 -38   0   8    22412.51    21950.20     1085.85 h   0.0000E+00
 -36   0   8    26755.92    25863.26     1180.41 o   0.6578E-06
 -34   0   8    16190.20    15902.57      844.89 o   0.1258E-05
 -32   0   8     7533.87     7498.65      573.43 o   0.2724E-05
 -28   0   8     1454.92     1592.44      280.61 o   0.1158E-04
 -26   0   8    15406.31    15644.58      680.18 o   0.1827E-05
 -24   0   8    35302.44    35118.54     1183.46 o   0.6316E-06
 -22   0   8    66496.34    66224.33     1976.50 o   0.2370E-06
 -20   0   8    13359.66    13341.60      591.73 o   0.2358E-05
 -18   0   8    45831.56    45232.97     1418.32 o   0.4460E-06
 -16   0   8    36714.67    36341.24     1171.26 o   0.6397E-06
 -14   0   8     4996.15     5442.66      347.72 o   0.6638E-05
 -12   0   8     2138.16     1757.99      250.11 o   0.1376E-04
 -10   0   8     6551.72     5961.30      402.62 o   0.5098E-05
  -8   0   8    39834.96    37085.12     1244.46 o   0.5730E-06
  -6   0   8     3013.55     3489.29      289.76 o   0.9758E-05
  -4   0   8    16605.02    15888.49      658.83 o   0.1912E-05
  -2   0   8     7341.71     7148.73      439.22 o   0.4297E-05
   0   0   8     1274.96      929.31      231.81 o   0.1699E-04
   2   0   8     4630.13     4104.22      369.07 o   0.6278E-05
   4   0   8     5908.14     6386.46      427.02 o   0.4623E-05
   6   0   8    21326.65    21957.21      832.69 o   0.1234E-05
   8   0   8    23422.10    21764.95      908.94 o   0.1060E-05
  10   0   8    41506.45    40935.39     1393.92 o   0.4654E-06
  12   0   8    11685.13    12753.77      640.53 o   0.2098E-05
  14   0   8     3266.71     3160.61      359.92 o   0.6846E-05
  16   0   8      262.31       64.06      407.32 o   0.6153E-05
  18   0   8     4129.90     3649.57      420.92 o   0.5094E-05
  20   0   8    14119.15    14342.23      722.89 o   0.1673E-05
  22   0   8    14622.42    15316.91      756.44 o   0.1536E-05
  24   0   8    34847.97    34965.98     1320.71 o   0.5217E-06
  26   0   8    20478.71    21017.55      969.95 h   0.0000E+00
  28   0   8    29299.75    29225.33     1229.21 h   0.0000E+00
 -39   1   8      340.09      185.06      235.10 h   0.0000E+00
 -37   1   8      224.19      483.30      386.04 h   0.0000E+00
 -35   1   8     3318.56     2701.20      331.37 o   0.7997E-05
 -33   1   8     1622.68     1653.94      206.17 o   0.1937E-04
 -31   1   8     7442.37     7758.67      415.69 o   0.4633E-05
 -29   1   8     5719.03     5408.58      366.75 o   0.6051E-05
 -27   1   8     3486.32     3265.09      294.73 o   0.9491E-05
 -25   1   8    11474.67    11050.32      622.23 o   0.2238E-05
 -23   1   8      402.62       94.93      234.86 o   0.1818E-04
 -21   1   8      747.29      709.18      234.86 o   0.1717E-04
 -19   1   8       82.35      161.04      117.17 o   0.7034E-04
 -17   1   8     2368.44     2307.51      177.67 o   0.2213E-04
 -15   1   8     3083.70     3232.38      196.76 o   0.1740E-04
 -13   1   8     3163.01     3597.96      199.37 o   0.1663E-04
 -11   1   8    11852.88    11074.42      359.48 o   0.5097E-05
  -9   1   8      912.00      931.68      130.55 o   0.4475E-04
  -7   1   8      -56.43       81.08       86.52 o   0.1291E-03
  -5   1   8      -61.00        0.02       93.80 o   0.1149E-03
  -3   1   8     1090.43     1262.59      145.68 o   0.3552E-04
  -1   1   8     1784.34     1809.73      168.24 o   0.2581E-04
   1   1   8     4148.21     4312.39      244.85 o   0.1179E-04
   3   1   8      976.05     1085.35      159.62 o   0.3191E-04
   5   1   8      358.39      464.55      143.43 o   0.4403E-04
   7   1   8     2611.95     2700.11      182.09 o   0.2046E-04
   9   1   8      398.55      261.71      130.51 o   0.5403E-04
  11   1   8     3321.61     3431.72      267.45 o   0.1102E-04
  13   1   8     3403.97     3450.59      280.39 o   0.1021E-04
  15   1   8     4739.93     5292.13      329.99 o   0.7257E-05
  17   1   8     2987.62     2970.39      289.30 o   0.9998E-05
  19   1   8     3547.33     3359.48      319.32 o   0.8292E-05
  21   1   8     4868.04     4554.61      533.78 o   0.3262E-05
  23   1   8      405.67      391.93      311.12 o   0.1033E-04
  25   1   8      323.32       32.03      311.12 h   0.0000E+00
  27   1   8     -183.01       42.58      463.08 h   0.0000E+00
 -36   2   8     8612.10     7977.23      530.68 h   0.0000E+00
 -34   2   8     7677.23     8070.49      371.66 h   0.0000E+00
 -32   2   8     2857.99     2794.11      326.75 o   0.8229E-05
 -30   2   8     1020.28      990.67      245.65 o   0.1538E-04
 -28   2   8       85.40      141.38      196.95 o   0.1849E-05
 -26   2   8    11837.63    11692.26      492.97 o   0.3230E-05
 -24   2   8     8052.40     8324.41      405.84 o   0.4727E-05
 -22   2   8    13670.77    14250.43      509.07 o   0.2944E-05
 -20   2   8    13724.15    14042.94      497.34 o   0.3054E-05
 -18   2   8    19383.71    19179.77      823.54 o   0.1281E-05
 -16   2   8     7013.82     6238.40      313.34 o   0.7356E-05
 -14   2   8     4749.08     4586.79      265.99 o   0.1023E-04
 -12   2   8      -12.20       25.65       44.13 o   0.5264E-05
 -10   2   8     1018.75      743.19      151.60 o   0.3626E-04
  -8   2   8     4794.84     4712.69      263.16 o   0.1032E-04
  -6   2   8     7930.39     7461.78      463.62 o   0.3895E-05
  -4   2   8     3098.95     3338.12      314.17 o   0.8591E-05
  -2   2   8      491.07      436.30      201.31 o   0.2363E-04
   0   2   8     4825.34     4822.53      233.52 o   0.1204E-04
   2   2   8     2632.28     2701.71      190.95 o   0.1918E-04
   4   2   8     2670.92     2581.80      155.23 o   0.2521E-04
   6   2   8    11078.15    10747.92      276.10 o   0.7064E-05
   8   2   8     7770.77     7911.23      295.72 o   0.7464E-05
  10   2   8     5444.52     5849.40      324.90 o   0.7231E-05
  12   2   8     6975.69     6576.71      390.39 o   0.5260E-05
  14   2   8     3002.87     3105.81      279.41 o   0.1051E-04
  16   2   8      -53.38        3.67      152.55 o   0.1929E-05
  18   2   8     1290.21     1361.59      246.34 o   0.1483E-04
  20   2   8     9206.88    10500.44      473.69 o   0.3557E-05
  22   2   8     3220.96     3528.61      338.95 h   0.0000E+00
  24   2   8    11764.43    10406.60      559.69 h   0.0000E+00
 -33   3   8    12409.54    12724.84      592.65 h   0.0000E+00
 -31   3   8    19563.67    19362.59      729.25 h   0.0000E+00
 -29   3   8    23173.52    22640.61      779.57 h   0.0000E+00
 -27   3   8    23599.01    24145.95      771.27 o   0.1373E-05
 -25   3   8    11589.05    10849.66      516.74 o   0.3039E-05
 -23   3   8     2157.98     1608.35      265.32 o   0.1254E-04
 -21   3   8      433.12      555.84      187.68 o   0.2665E-04
 -19   3   8     1778.24     1991.11      236.76 o   0.1503E-04
 -17   3   8     7103.80     7548.12      365.70 o   0.5675E-05
 -15   3   8    12455.29    12420.92      460.50 o   0.3524E-05
 -13   3   8    15215.68    15380.52      503.70 o   0.2922E-05
 -11   3   8    12883.83    13380.44      444.34 o   0.3645E-05
  -9   3   8    11470.09    11726.39      408.95 o   0.4253E-05
  -7   3   8     2220.51     2191.01      207.33 o   0.1801E-04
  -5   3   8     3429.89     3263.59      231.42 o   0.1374E-04
  -3   3   8     2330.32     2220.79      196.26 o   0.1941E-04
  -1   3   8     4595.05     5080.27      247.07 o   0.1111E-04
   1   3   8    11711.05    11711.26      374.56 o   0.4778E-05
   3   3   8     7297.48     7740.59      292.31 o   0.7673E-05
   5   3   8     6559.35     6372.03      352.36 o   0.6216E-05
   7   3   8     1984.12     1747.35      242.34 o   0.1459E-04
   9   3   8     1177.36     1207.89      213.91 o   0.1922E-04
  11   3   8     4570.65     3866.29      341.55 o   0.7188E-05
  13   3   8    12598.65    12625.76      518.92 o   0.2936E-05
  15   3   8    18358.86    17094.63      973.00 o   0.9696E-06
  17   3   8    15973.64    17035.60      918.10 h   0.0000E+00
  19   3   8    15400.21    14868.66      924.20 h   0.0000E+00
  21   3   8     6688.98     6590.75      689.33 h   0.0000E+00
 -26   4   8      -10.68      256.37       77.48 h   0.0000E+00
 -24   4   8      210.46       42.73      335.41 h   0.0000E+00
 -22   4   8      205.89        4.12      317.23 h   0.0000E+00
 -20   4   8      866.24      529.20      216.82 h   0.0000E+00
 -18   4   8      782.36      586.43      202.74 o   0.2267E-04
 -16   4   8      138.78       12.79      216.81 o   0.2166E-04
 -14   4   8      352.29      493.95      175.86 o   0.3038E-04
 -12   4   8     -108.28        3.29      176.43 o   0.3270E-04
 -10   4   8       94.55      227.58      166.09 o   0.3568E-04
  -8   4   8     2347.09     2165.18      221.07 o   0.1628E-04
  -6   4   8     1430.52     1455.24      181.49 o   0.2435E-04
  -4   4   8      134.21      146.58      275.16 o   0.1489E-05
  -2   4   8      103.71       89.53      241.88 o   0.1490E-05
   0   4   8      863.19      942.15      259.26 o   0.1405E-04
   2   4   8      112.86      802.34      267.17 o   0.1324E-05
   4   4   8       51.85       76.53      178.58 o   0.1367E-05
   6   4   8      509.38      209.12      250.11 o   0.1590E-04
   8   4   8      362.97      578.89      199.17 h   0.0000E+00
  10   4   8      789.99      396.49      224.97 h   0.0000E+00
  12   4   8     -207.41      126.69      302.54 h   0.0000E+00
  14   4   8     -125.06       13.03      246.21 h   0.0000E+00
 -13   5   8     7536.92     6634.77      606.98 h   0.0000E+00
 -11   5   8     5191.36     6123.79      512.43 h   0.0000E+00
  -9   5   8     2607.88     2340.04      396.52 h   0.0000E+00
  -7   5   8      573.43      420.06      283.66 h   0.0000E+00
  -5   5   8        3.05       26.38       48.80 h   0.0000E+00
  -3   5   8     1104.15      910.04      301.96 h   0.0000E+00
  -1   5   8     4733.83     4295.57      484.97 h   0.0000E+00
 -39   1   9     3544.27     3611.77      367.24 h   0.0000E+00
 -37   1   9    11367.91    10953.91      534.38 h   0.0000E+00
 -35   1   9     7506.42     7945.40      367.28 o   0.5561E-05
 -33   1   9     8728.01     8866.60      453.66 o   0.3917E-05
 -31   1   9     8255.23     8733.50      436.44 o   0.4188E-05
 -29   1   9     2063.43     1972.03      263.56 o   0.1248E-04
 -27   1   9     4340.36     4110.40      442.27 o   0.4616E-05
 -25   1   9      -94.55       65.04      241.15 o   0.1367E-05
 -23   1   9     6936.04     6949.32      506.32 o   0.3414E-05
 -21   1   9     7648.25     7618.16      308.07 o   0.7155E-05
 -19   1   9    10818.88    10906.52      367.24 o   0.5029E-05
 -17   1   9     1281.06     1525.78      154.96 o   0.3091E-04
 -15   1   9      988.25      795.53      148.06 o   0.3746E-04
 -13   1   9       93.03       95.51      124.35 o   0.6386E-04
 -11   1   9     5278.29     5557.12      255.81 o   0.1024E-04
  -9   1   9     9996.87    10299.67      339.44 o   0.5698E-05
  -7   1   9    36007.03    35931.72      818.81 o   0.1141E-05
  -5   1   9    52214.01    52593.61     1118.48 o   0.6475E-06
  -3   1   9    30660.11    31470.75      732.58 o   0.1396E-05
  -1   1   9    14009.34    14023.29      439.13 o   0.3639E-05
   1   1   9     5738.86     5690.25      301.95 o   0.8050E-05
   3   1   9      407.20      401.37      152.15 o   0.3990E-04
   5   1   9    10460.49     9864.74      404.43 o   0.4509E-05
   7   1   9    21558.46    21364.93      621.16 o   0.1965E-05
   9   1   9    41236.51    42198.15      994.28 o   0.8176E-06
  11   1   9    58777.42    58962.11     1088.31 o   0.6581E-06
  13   1   9    54804.09    54285.20     1041.35 o   0.7171E-06
  15   1   9    42124.11    42152.73     1061.15 o   0.7360E-06
  17   1   9    25994.91    25990.52      774.36 o   0.1341E-05
  19   1   9    10315.61    10465.68      488.52 o   0.3365E-05
  21   1   9      237.91      284.53      400.30 o   0.6334E-05
  23   1   9     1107.20     1335.55      265.32 h   0.0000E+00
  25   1   9     2981.52     3182.05      353.11 h   0.0000E+00
 -36   2   9      968.42      825.09      271.30 h   0.0000E+00
 -34   2   9     -131.16       10.41      275.79 h   0.0000E+00
 -32   2   9      588.68      828.14      239.56 o   0.1651E-04
 -30   2   9     1419.85     1170.99      266.54 o   0.1298E-04
 -28   2   9     5154.75     4907.59      377.94 o   0.5877E-05
 -26   2   9     5813.59     5749.52      382.78 o   0.5600E-05
 -24   2   9     5554.33     5311.70      371.27 o   0.5960E-05
 -22   2   9     2932.72     2997.49      280.39 o   0.1052E-04
 -20   2   9      152.51      375.92      310.58 o   0.1327E-05
 -18   2   9     1095.00      887.51      268.41 o   0.1313E-04
 -16   2   9     3654.08     3577.55      378.22 o   0.6182E-05
 -14   2   9     8997.95     8402.03      533.78 o   0.3021E-05
 -12   2   9     5032.75     5090.83      414.82 o   0.5021E-05
 -10   2   9     7503.37     8825.97      481.92 o   0.3593E-05
  -8   2   9     5170.01     5169.86      414.82 o   0.5006E-05
  -6   2   9      436.17      425.32      207.41 o   0.2243E-04
  -4   2   9      724.41      871.65      124.92 o   0.4924E-04
  -2   2   9    16952.74    17649.37      464.69 o   0.3141E-05
   0   2   9    16348.81    16948.15      463.49 o   0.3193E-05
   2   2   9    18637.95    18923.35      520.93 o   0.2624E-05
   4   2   9    35923.15    36439.04      848.15 o   0.1080E-05
   6   2   9    17870.83    17270.20      534.12 o   0.2589E-05
   8   2   9    13358.64    12870.52      393.74 o   0.4313E-05
  10   2   9    11892.54    12412.99      379.37 o   0.4627E-05
  12   2   9     -127.09       14.95      172.08 o   0.3426E-04
  14   2   9     1985.65     1929.74      208.46 o   0.1837E-04
  16   2   9     5758.69     5854.76      384.29 o   0.5555E-05
  18   2   9    16681.27    17160.16      621.61 o   0.2075E-05
  20   2   9    16797.18    15120.26      643.01 h   0.0000E+00
  22   2   9    13902.59    13432.35      872.34 h   0.0000E+00
 -33   3   9     1096.53      815.64      283.86 h   0.0000E+00
 -31   3   9      768.64      930.03      252.68 h   0.0000E+00
 -29   3   9      192.16      202.07      347.55 h   0.0000E+00
 -27   3   9       79.30      187.28      213.40 o   0.1463E-05
 -25   3   9     -109.81       47.24      227.99 o   0.1776E-05
 -23   3   9       53.38       91.06      148.01 o   0.2047E-05
 -21   3   9     1209.38     1241.30      228.78 o   0.1705E-04
 -19   3   9       85.40      237.43      175.75 o   0.2319E-05
 -17   3   9       28.98        3.54       99.86 o   0.2443E-05
 -15   3   9     1217.01     1134.87      207.23 o   0.2038E-04
 -13   3   9       -7.63      185.70       46.38 o   0.2973E-05
 -11   3   9      678.66      417.86      172.66 o   0.3107E-04
  -9   3   9      910.47      748.31      174.37 o   0.2889E-04
  -7   3   9     7271.56     7329.48      497.17 o   0.3494E-05
  -5   3   9     1165.16     1131.25      262.31 o   0.1349E-04
  -3   3   9     1433.57     1131.34      286.71 o   0.1139E-04
  -1   3   9     2992.20     2466.47      350.77 o   0.7337E-05
   1   3   9      210.46      303.27      374.98 o   0.7207E-05
   3   3   9      131.16      258.45      276.02 o   0.1445E-05
   5   3   9     1549.48     1318.62      308.07 o   0.9885E-05
   7   3   9     3214.86     3466.70      384.32 o   0.6063E-05
   9   3   9     5700.73     5601.40      377.04 o   0.5764E-05
  11   3   9     5546.70     4804.51      387.60 o   0.5626E-05
  13   3   9     3458.87     3064.74      331.18 o   0.7892E-05
  15   3   9     5456.72     5877.33      393.73 h   0.0000E+00
  17   3   9     2536.20     2535.47      315.78 h   0.0000E+00
  19   3   9     1831.62     1693.48      293.96 h   0.0000E+00
 -26   4   9     4270.21     4706.03      383.96 h   0.0000E+00
 -24   4   9     7399.67     6707.14      467.72 h   0.0000E+00
 -22   4   9     2200.68     2234.24      285.78 h   0.0000E+00
 -20   4   9     -231.81       73.37      314.28 h   0.0000E+00
 -18   4   9     1151.43     1009.89      224.97 h   0.0000E+00
 -16   4   9     2772.59     2909.83      276.37 o   0.1085E-04
 -14   4   9     7741.28     7541.45      393.61 o   0.5046E-05
 -12   4   9     9957.22    10189.61      430.39 o   0.4112E-05
 -10   4   9     6382.44     5828.13      345.33 o   0.6515E-05
  -8   4   9     5629.05     5248.12      328.69 o   0.7214E-05
  -6   4   9      417.87      696.85      256.21 o   0.1476E-04
  -4   4   9     2058.85     2283.51      335.52 o   0.8103E-05
  -2   4   9     5984.40     5952.85      497.17 o   0.3598E-05
   0   4   9    14695.63    14484.04      738.14 o   0.1610E-05
   2   4   9    30120.24    29471.45     1149.91 o   0.6789E-06
   4   4   9    23562.41    21757.78      991.30 o   0.9121E-06
   6   4   9    22879.18    22343.43      969.95 h   0.0000E+00
   8   4   9    15708.28    15514.11      799.14 h   0.0000E+00
  10   4   9     4913.79     5096.08      500.22 h   0.0000E+00
  12   4   9      610.03      622.10      236.37 h   0.0000E+00
 -40   0  10      918.10       88.39      362.97 h   0.0000E+00
 -38   0  10      457.52       98.92      344.67 h   0.0000E+00
 -36   0  10     1640.98     1936.75      405.67 h   0.0000E+00
 -32   0  10     2806.14     3297.01      359.92 o   0.6864E-05
 -30   0  10     1506.77     1480.59      295.86 o   0.1058E-04
 -28   0  10      854.04     1116.63      256.21 o   0.1421E-04
 -26   0  10    10458.97     9898.79      567.33 o   0.2658E-05
 -24   0  10      -94.55       74.76      217.38 o   0.1682E-05
 -22   0  10    14360.11    13710.49      655.78 o   0.1978E-05
 -20   0  10    64657.09    64116.15     1946.00 o   0.2445E-06
 -18   0  10    46514.79    44814.76     1476.27 o   0.4157E-06
 -16   0  10    38837.57    39394.36     1268.86 o   0.5518E-06
 -14   0  10    28891.03    27193.98     1003.50 o   0.8668E-06
 -12   0  10     1034.00     1322.81      225.71 o   0.1746E-04
 -10   0  10     1741.64     1564.54      259.26 o   0.1323E-04
  -8   0  10    11242.86    12047.38      545.98 o   0.2751E-05
  -6   0  10    35799.62    34784.90     1189.56 o   0.6262E-06
  -4   0  10    84107.91    85313.91     2446.22 o   0.1573E-06
  -2   0  10   125867.52   123377.08     3535.12 o   0.7721E-07
   0   0  10   133428.86   133480.62     3739.48 o   0.6916E-07
   2   0  10    80209.82    80240.38     2379.12 o   0.1663E-06
   4   0  10    61207.38    60751.62     1915.49 o   0.2529E-06
   6   0  10    21332.76    20998.97      896.74 o   0.1093E-05
   8   0  10     3455.82     3640.31      402.62 o   0.5550E-05
  10   0  10      463.62      530.52      274.51 o   0.1305E-04
  12   0  10    16013.29    15234.54      805.24 o   0.1374E-05
  14   0  10    39099.89    41378.50     1439.67 o   0.4401E-06
  16   0  10    39362.20    38182.84     1482.37 o   0.4200E-06
  18   0  10    40750.02    43836.93     1537.28 o   0.3893E-06
  20   0  10    30599.12    31384.41     1287.16 o   0.5531E-06
  22   0  10    30620.46    29917.46     1323.77 h   0.0000E+00
  24   0  10     4715.53     5844.20      594.78 h   0.0000E+00
 -39   1  10      550.55      296.47      249.39 h   0.0000E+00
 -37   1  10      318.74      584.78      234.31 h   0.0000E+00
 -35   1  10      207.41      134.97      348.75 h   0.0000E+00
 -33   1  10     -163.18      103.25      290.96 o   0.1201E-04
 -31   1  10        0.00      491.39       11.05 o   0.1714E-05
 -29   1  10      893.69     1471.43      295.86 o   0.1072E-04
 -27   1  10     1964.30     1867.43      344.67 o   0.7839E-05
 -25   1  10      747.29      597.15      280.61 o   0.1238E-04
 -23   1  10     2115.28     1737.09      197.95 o   0.2010E-04
 -21   1  10     4209.21     4617.56      251.06 o   0.1121E-04
 -19   1  10      488.02      161.05      143.07 o   0.4624E-04
 -17   1  10     3111.15     3168.36      220.22 o   0.1497E-04
 -15   1  10     1856.02     1543.59      181.79 o   0.2357E-04
 -13   1  10     9652.20     9200.04      354.65 o   0.5539E-05
 -11   1  10    10704.50    10712.82      370.72 o   0.4992E-05
  -9   1  10     9118.42     8374.23      347.39 o   0.5846E-05
  -7   1  10    18203.30    17788.93      512.74 o   0.2722E-05
  -5   1  10     4317.49     4894.97      261.19 o   0.1046E-04
  -3   1  10     2774.11     2590.61      219.36 o   0.1579E-04
  -1   1  10     1930.75     1952.70      200.77 o   0.1948E-04
   1   1  10     3455.82     3710.49      253.61 o   0.1174E-04
   3   1  10     6024.05     5741.99      333.52 o   0.6916E-05
   5   1  10     6313.81     6083.45      342.06 o   0.6570E-05
   7   1  10    11965.74    12108.07      461.68 o   0.3540E-05
   9   1  10     8037.15     7575.29      403.41 o   0.4842E-05
  11   1  10    10579.45    11454.48      459.41 o   0.3638E-05
  13   1  10     9191.63     9978.02      452.94 o   0.3844E-05
  15   1  10     1875.84      942.76      263.69 o   0.1324E-04
  17   1  10      362.97      255.89      221.39 o   0.2017E-04
  19   1  10       -6.10        0.00       47.43 o   0.2280E-05
  21   1  10      918.10      804.55      211.09 h   0.0000E+00
  23   1  10     1547.44     1740.49      238.61 h   0.0000E+00
 -36   2  10     1950.57     1990.75      311.75 h   0.0000E+00
 -34   2  10     1282.59     1030.02      267.52 h   0.0000E+00
 -32   2  10     2013.10     2451.40      298.73 o   0.9874E-05
 -30   2  10      404.14      412.75      225.14 o   0.1925E-04
 -28   2  10      286.71      105.05      387.53 o   0.6783E-05
 -26   2  10      486.50      672.06      214.05 o   0.2064E-04
 -24   2  10     1573.88     1599.34      332.47 o   0.8503E-05
 -22   2  10     9940.44    10099.56      622.23 o   0.2275E-05
 -20   2  10     7802.29     7664.34      545.98 o   0.2956E-05
 -18   2  10    23205.55    24010.79      951.65 o   0.9710E-06
 -16   2  10    17056.44    17778.68      777.79 o   0.1432E-05
 -14   2  10     6487.67     5626.70      491.07 o   0.3680E-05
 -12   2  10     2668.88     3322.96      344.67 o   0.7405E-05
 -10   2  10       76.25       47.70      207.41 o   0.1490E-05
  -8   2  10     4922.94     4909.17      420.92 o   0.4922E-05
  -6   2  10     3837.09     4261.50      384.32 o   0.5900E-05
  -4   2  10    51431.64    53016.54     1100.11 o   0.6645E-06
  -2   2  10    42038.71    43046.19      942.43 o   0.8846E-06
   0   2  10    34887.62    35910.50      824.80 o   0.1132E-05
   2   2  10    31347.92    31169.47      770.16 o   0.1296E-05
   4   2  10    24883.13    23928.61      665.42 o   0.1719E-05
   6   2  10    12629.15    12621.69      454.46 o   0.3577E-05
   8   2  10     1123.98     1171.34      205.89 o   0.2063E-04
  10   2  10     1924.65     1974.05      235.45 o   0.1511E-04
  12   2  10     4338.84     4306.23      317.93 o   0.7982E-05
  14   2  10    15615.75    14417.70      472.19 o   0.3235E-05
  16   2  10    13458.28    13407.37      451.10 o   0.3552E-05
  18   2  10    18737.08    20404.61      688.29 h   0.0000E+00
  20   2  10    12979.92    14926.93      584.81 h   0.0000E+00
 -31   3  10     1221.59     1386.01      286.85 h   0.0000E+00
 -29   3  10     4418.14     4622.92      386.79 h   0.0000E+00
 -27   3  10     5336.24     5193.39      408.88 h   0.0000E+00
 -25   3  10     9699.48     9474.19      485.45 o   0.3462E-05
 -23   3  10     6510.55     5893.56      401.25 o   0.5135E-05
 -21   3  10     2621.60     3009.86      283.96 o   0.1037E-04
 -19   3  10      427.02      771.52      186.28 o   0.2639E-04
 -17   3  10     3024.22     3721.74      284.08 o   0.9972E-05
 -15   3  10    12803.01    12898.27      487.45 o   0.3212E-05
 -13   3  10    22708.37    23134.92      665.44 o   0.1742E-05
 -11   3  10    40640.21    40461.73     1409.17 o   0.4573E-06
  -9   3  10    29888.42    30539.16     1122.46 o   0.7062E-06
  -7   3  10    32657.96    33351.69     1192.61 o   0.6283E-06
  -5   3  10    33810.92    36463.80     1213.96 o   0.6035E-06
  -3   3  10     8540.42     9752.47      558.18 o   0.2765E-05
  -1   3  10       67.10       15.91      214.60 o   0.1225E-05
   1   3  10     3431.42     3225.43      405.67 o   0.5530E-05
   3   3  10    12685.58    13044.75      680.18 o   0.1883E-05
   5   3  10    27692.31    27564.27     1101.10 o   0.7392E-06
   7   3  10    41610.16    40781.84     1473.22 o   0.4219E-06
   9   3  10    38834.51    38105.30     1415.27 o   0.4566E-06
  11   3  10    32194.34    30619.00     1262.76 o   0.5723E-06
  13   3  10    25287.27    25655.24      801.77 h   0.0000E+00
  15   3  10    11014.09     9576.96      534.72 h   0.0000E+00
  17   3  10     1114.83     1134.66      268.89 h   0.0000E+00
 -24   4  10       36.60       47.86      135.98 h   0.0000E+00
 -22   4  10      195.21        6.77      322.88 h   0.0000E+00
 -20   4  10      -51.85        3.97      154.77 h   0.0000E+00
 -18   4  10      115.91        0.76      224.73 h   0.0000E+00
 -16   4  10      356.87      318.82      193.04 h   0.0000E+00
 -14   4  10       27.45       76.63       99.78 o   0.2317E-05
 -12   4  10      228.76        1.51      290.53 o   0.1208E-04
 -10   4  10       73.20       48.96      154.26 o   0.2585E-05
  -8   4  10       76.25      173.14      237.91 o   0.1132E-05
  -6   4  10      335.52      103.74      259.26 o   0.1500E-04
  -4   4  10      210.46      313.10      420.59 o   0.5742E-05
  -2   4  10     1079.75      664.50      298.91 o   0.1086E-04
   0   4  10      356.87       99.10      265.36 h   0.0000E+00
   2   4  10      292.81       99.30      520.00 h   0.0000E+00
   4   4  10      860.14       26.67      298.91 h   0.0000E+00
   6   4  10      341.62      277.41      286.71 h   0.0000E+00
   8   4  10     -295.86       15.31      504.68 h   0.0000E+00
  10   4  10       24.40        0.98      151.84 h   0.0000E+00
 -37   1  11     3972.82     3803.95      372.19 h   0.0000E+00
 -35   1  11     6936.04     7697.35      448.69 h   0.0000E+00
 -33   1  11    14989.97    16010.74      593.37 o   0.2271E-05
 -31   1  11    22055.64    23043.72      982.15 o   0.9250E-06
 -29   1  11    20692.22    20428.59      936.40 o   0.1018E-05
 -27   1  11     9839.79    10249.93      625.28 o   0.2253E-05
 -25   1  11     6097.25     6111.72      521.58 o   0.3300E-05
 -23   1  11     1988.70     2052.19      203.90 o   0.1883E-04
 -21   1  11      594.78      554.93      154.64 o   0.3727E-04
 -19   1  11    21447.13    22020.80      586.41 o   0.2126E-05
 -17   1  11    55982.46    56767.93     1217.35 o   0.5572E-06
 -15   1  11    80694.78    83558.58     1665.54 o   0.3110E-06
 -13   1  11    92076.41    92477.00     1874.60 o   0.2501E-06
 -11   1  11    75877.08    76934.98     1579.05 o   0.3442E-06
  -9   1  11    37870.67    39430.67      888.07 o   0.9903E-06
  -7   1  11    25953.73    26616.84      674.45 o   0.1648E-05
  -5   1  11     3115.73     3347.57      233.18 o   0.1365E-04
  -3   1  11      707.64      380.50      168.23 o   0.3266E-04
  -1   1  11    26693.39    27211.63      708.74 o   0.1522E-05
   1   1  11    41593.38    40556.25      993.41 o   0.8228E-06
   3   1  11    52259.75    51388.43     1199.24 o   0.5807E-06
   5   1  11    54114.24    51893.93     1252.09 o   0.5393E-06
   7   1  11    47455.77    47525.73     1135.61 o   0.6446E-06
   9   1  11    26275.52    25188.90      762.48 o   0.1379E-05
  11   1  11    17614.62    17652.32      614.74 o   0.2094E-05
  13   1  11     3172.16     2689.25      312.74 o   0.8850E-05
  15   1  11       27.45        7.74      120.46 o   0.1591E-05
  17   1  11     4023.15     3756.84      363.46 o   0.6553E-05
  19   1  11     3741.01     3994.71      367.73 h   0.0000E+00
  21   1  11     8229.31     9134.31      516.58 h   0.0000E+00
 -36   2  11     2768.01     3344.11      357.96 h   0.0000E+00
 -34   2  11     1642.51     1772.78      293.35 h   0.0000E+00
 -32   2  11      160.13       74.31      325.78 h   0.0000E+00
 -30   2  11     1764.51     1648.62      283.36 o   0.1127E-04
 -28   2  11     5653.45     6184.87      405.94 o   0.5054E-05
 -26   2  11    14207.60    13877.81      777.79 o   0.1478E-05
 -24   2  11    17202.85    16791.93      841.84 o   0.1257E-05
 -22   2  11    24267.00    23270.98     1024.85 o   0.8546E-06
 -20   2  11    19524.01    19978.44      878.44 o   0.1143E-05
 -18   2  11    20207.25    21873.70      893.69 o   0.1098E-05
 -16   2  11     8397.06     8523.72      558.18 o   0.2807E-05
 -14   2  11     -134.21       44.70      271.11 o   0.1535E-05
 -12   2  11     1650.13     1788.32      305.02 o   0.9854E-05
 -10   2  11    10623.67    12262.65      600.88 o   0.2355E-05
  -8   2  11    28790.37    30920.02     1088.90 o   0.7446E-06
  -6   2  11    22507.06    22153.95      918.10 o   0.1042E-05
  -4   2  11    40754.59    41940.39      927.83 o   0.9120E-06
  -2   2  11    46440.07    47656.95     1041.58 o   0.7406E-06
   0   2  11    21178.72    20616.04      595.76 o   0.2106E-05
   2   2  11     9969.42    10058.28      392.38 o   0.4712E-05
   4   2  11     1973.45     1824.94      218.43 o   0.1721E-04
   6   2  11      849.47      838.19      189.24 o   0.2492E-04
   8   2  11     3922.49     3060.00      298.76 o   0.9281E-05
  10   2  11     7323.41     7113.10      404.81 o   0.4896E-05
  12   2  11     9641.53     9507.12      456.26 o   0.3815E-05
  14   2  11    11282.51    12106.56      725.94 o   0.1704E-05
  16   2  11    11007.99    10488.56      741.19 h   0.0000E+00
  18   2  11     3901.14     4873.60      518.53 h   0.0000E+00
 -31   3  11      713.74      894.94      261.77 h   0.0000E+00
 -29   3  11     4657.58     5028.50      405.62 h   0.0000E+00
 -27   3  11      761.01      988.05      245.33 h   0.0000E+00
 -25   3  11      245.54      235.46      375.49 o   0.7198E-05
 -23   3  11      559.70       73.06      216.37 o   0.2123E-04
 -21   3  11      -22.88       72.38       98.78 o   0.1970E-05
 -19   3  11     3972.82     4074.96      328.28 o   0.7687E-05
 -17   3  11     3095.90     3327.64      291.37 o   0.9719E-05
 -15   3  11     9049.80     9705.10      594.78 o   0.2478E-05
 -13   3  11     7732.13     8304.67      555.13 o   0.2852E-05
 -11   3  11     7253.26     7607.83      527.68 o   0.3146E-05
  -9   3  11     5145.60     5216.85      472.77 o   0.3999E-05
  -7   3  11     4007.90     3562.63      430.07 o   0.4919E-05
  -5   3  11      125.06      238.25      300.77 o   0.1161E-05
  -3   3  11      201.31       33.32      391.52 o   0.6668E-05
  -1   3  11     3233.16     3726.47      411.77 o   0.5338E-05
   1   3  11     2287.61     1800.24      372.12 o   0.6796E-05
   3   3  11    10135.65     8300.93      643.58 o   0.2179E-05
   5   3  11     3370.42     3013.39      423.97 o   0.5138E-05
   7   3  11     6286.36     5460.47      564.28 o   0.2891E-05
   9   3  11     7530.82     7277.16      622.23 h   0.0000E+00
  11   3  11     1226.16     1318.01      344.67 h   0.0000E+00
  13   3  11      674.08      357.42      326.37 h   0.0000E+00
  15   3  11     -375.17       91.75      271.46 h   0.0000E+00
 -24   4  11    17811.35    17607.12      681.71 h   0.0000E+00
 -22   4  11    21730.80    21924.85      743.01 h   0.0000E+00
 -20   4  11    24405.78    24692.66      782.91 h   0.0000E+00
 -18   4  11    18778.25    18953.62      655.69 h   0.0000E+00
 -16   4  11     5142.55     5096.39      368.91 h   0.0000E+00
 -14   4  11      370.59      475.19      188.64 h   0.0000E+00
 -12   4  11     1730.96     1678.58      233.57 h   0.0000E+00
 -10   4  11    11508.22    11954.61      689.33 h   0.0000E+00
  -8   4  11    21631.67    23409.45      969.95 h   0.0000E+00
  -6   4  11    32825.73    32640.99     1278.01 h   0.0000E+00
  -4   4  11    39411.00    38981.48     1445.77 h   0.0000E+00
  -2   4  11    33634.01    32777.97     1287.16 h   0.0000E+00
   0   4  11    25749.37    26920.53     1091.95 h   0.0000E+00
   2   4  11     8924.74     9014.67      640.53 h   0.0000E+00
   4   4  11      667.98     1099.20      314.17 h   0.0000E+00
   6   4  11     -167.76       42.64      389.07 h   0.0000E+00
 -38   0  12      311.12      418.68      338.57 h   0.0000E+00
 -32   0  12    13112.60    13554.75      692.38 o   0.1817E-05
 -30   0  12    27911.93    27888.32     1076.70 o   0.7675E-06
 -28   0  12    53728.40    54662.96     1738.59 o   0.3046E-06
 -26   0  12    69451.92    69107.85     2135.11 o   0.2052E-06
 -24   0  12    48137.48    46179.67     1576.93 o   0.3684E-06
 -22   0  12    37455.85    37650.66     1284.11 o   0.5434E-06
 -20   0  12    17120.49    17564.93      756.44 o   0.1502E-05
 -18   0  12    10748.73    10163.97      585.63 o   0.2509E-05
 -16   0  12     2003.95     1487.90      301.96 o   0.1008E-04
 -14   0  12    14152.70    13929.66      671.03 o   0.1902E-05
 -12   0  12    38782.67    40282.28     1317.67 o   0.5157E-06
 -10   0  12    71181.35    73284.52     2147.31 o   0.2022E-06
  -8   0  12    63583.44    62956.18     1958.20 o   0.2422E-06
  -6   0  12    55091.82    55690.78     1747.74 o   0.3011E-06
  -4   0  12    32901.97    33069.90     1177.36 o   0.6428E-06
  -2   0  12    14994.54    14575.87      728.99 o   0.1642E-05
   0   0  12    20127.94    19735.64      881.49 o   0.1136E-05
   2   0  12     2559.08     2159.83      372.12 o   0.6703E-05
   4   0  12     9980.09     9437.26      634.43 o   0.2213E-05
   6   0  12     8653.28     8730.43      603.93 o   0.2442E-05
   8   0  12    14439.41    14699.83      786.94 o   0.1441E-05
  10   0  12     9656.78     9059.27      664.93 o   0.2048E-05
  12   0  12     4987.00     4075.07      542.93 o   0.3180E-05
  14   0  12     6521.22     6018.48      625.28 o   0.2384E-05
  16   0  12     -192.16       33.36      484.20 h   0.0000E+00
  18   0  12     2244.91     1721.86      457.52 h   0.0000E+00
  20   0  12     3443.62     3255.98      521.58 h   0.0000E+00
 -37   1  12     3150.81     3366.39      343.90 h   0.0000E+00
 -35   1  12     1673.01     1615.13      283.72 h   0.0000E+00
 -33   1  12     5572.62     5852.38      549.03 o   0.3035E-05
 -31   1  12     4956.49     4012.11      512.43 o   0.3536E-05
 -29   1  12      652.73      624.38      308.07 o   0.1037E-04
 -27   1  12      524.63      375.17      295.86 o   0.1137E-04
 -25   1  12     2150.36     1998.07      366.02 o   0.6979E-05
 -23   1  12     2670.41     2729.84      231.82 o   0.1446E-04
 -21   1  12     1235.31     1149.49      186.99 o   0.2416E-04
 -19   1  12    14415.01    15145.22      467.86 o   0.3271E-05
 -17   1  12    10844.81    11074.46      401.86 o   0.4434E-05
 -15   1  12     7823.64     7386.37      346.07 o   0.6120E-05
 -13   1  12    12087.75    12085.72      427.11 o   0.3957E-05
 -11   1  12     1125.51     1266.26      187.04 o   0.2401E-04
  -9   1  12     1061.45      700.84      187.46 o   0.2542E-04
  -7   1  12      179.96       40.52      236.73 o   0.1813E-04
  -5   1  12     5885.27     6029.25      324.81 o   0.7148E-05
  -3   1  12      805.24      663.44      184.79 o   0.2653E-04
  -1   1  12     2395.89     2110.19      240.50 o   0.1428E-04
   1   1  12    12440.04    11548.76      477.93 o   0.3378E-05
   3   1  12     3213.33     3495.10      282.57 o   0.1011E-04
   5   1  12     1172.78     1347.86      222.15 o   0.1783E-04
   7   1  12      584.10      596.59      207.10 o   0.2199E-04
   9   1  12      277.56      302.71      378.59 o   0.7065E-05
  11   1  12       38.13       28.33      142.04 o   0.1589E-05
  13   1  12      587.15      344.95      234.31 o   0.1781E-04
  15   1  12     1290.21     1412.45      273.45 h   0.0000E+00
  17   1  12      998.92      963.54      267.45 h   0.0000E+00
  19   1  12      434.65      388.40      259.89 h   0.0000E+00
 -34   2  12     1363.42     1461.03      296.27 h   0.0000E+00
 -32   2  12     6451.07     6062.48      456.22 h   0.0000E+00
 -30   2  12    10330.86     9783.02      524.32 o   0.3033E-05
 -28   2  12    18023.34    18136.85      915.05 o   0.1077E-05
 -26   2  12    23251.30    25550.24     1040.10 o   0.8278E-06
 -24   2  12    24791.62    25606.43     1073.65 o   0.7809E-06
 -22   2  12    18038.59    17629.81      869.29 o   0.1181E-05
 -20   2  12     1232.26     1970.92      305.02 o   0.9864E-05
 -18   2  12     4980.90     5524.32      481.92 o   0.3854E-05
 -16   2  12       82.35        1.02      259.92 o   0.1025E-05
 -14   2  12     7262.41     7281.18      539.88 o   0.3038E-05
 -12   2  12    14201.50    14328.27      722.89 o   0.1673E-05
 -10   2  12    27216.50    27502.60     1067.55 o   0.7808E-06
  -8   2  12    26823.02    25885.21     1058.40 o   0.7973E-06
  -6   2  12    14683.43    14113.29      732.04 o   0.1637E-05
  -4   2  12    19594.17    19739.52      875.39 o   0.1151E-05
  -2   2  12     9992.29     9840.34      392.87 o   0.4723E-05
   0   2  12     2261.69     2126.29      223.27 o   0.1612E-04
   2   2  12      831.17      598.87      183.93 o   0.2691E-04
   4   2  12      745.76      773.34      186.99 o   0.2576E-04
   6   2  12     5571.10     5362.03      347.78 o   0.6598E-05
   8   2  12     3547.33     4172.10      457.52 o   0.4374E-05
  10   2  12     3995.70     4634.24      484.97 o   0.3896E-05
  12   2  12     3519.87     3189.10      472.77 h   0.0000E+00
  14   2  12     1601.33      735.43      393.47 h   0.0000E+00
  16   2  12      292.81      299.98      639.54 h   0.0000E+00
 -31   3  12    10580.97    10145.43      577.91 h   0.0000E+00
 -29   3  12     4027.72     4202.19      385.00 h   0.0000E+00
 -27   3  12      236.39      514.75      404.46 h   0.0000E+00
 -25   3  12     1136.18     1371.60      256.66 h   0.0000E+00
 -23   3  12    11727.83    11501.26      532.94 o   0.2869E-05
 -21   3  12    21125.34    19853.69      707.54 o   0.1630E-05
 -19   3  12    25232.37    24220.68      774.29 o   0.1358E-05
 -17   3  12    34045.78    34970.81     1314.61 o   0.5265E-06
 -15   3  12    44153.98    46546.00     1567.78 o   0.3732E-06
 -13   3  12    23046.93    22884.76      997.40 o   0.8994E-06
 -11   3  12    10269.86     9559.93      640.53 o   0.2171E-05
  -9   3  12     2119.85     1702.00      353.82 o   0.7494E-05
  -7   3  12     1171.26     1116.68      311.12 o   0.9863E-05
  -5   3  12     3840.14     3546.07      430.07 o   0.4929E-05
  -3   3  12     7887.69     7885.88      579.53 o   0.2658E-05
  -1   3  12    22787.68    23273.57      994.35 o   0.9033E-06
   1   3  12    16992.39    17457.44      854.04 o   0.1222E-05
   3   3  12    13649.42    13510.82      771.69 o   0.1505E-05
   5   3  12     7719.93     7380.61      594.78 o   0.2556E-05
   7   3  12      762.54     1702.42      326.37 h   0.0000E+00
   9   3  12     -298.91        6.78      555.59 h   0.0000E+00
  11   3  12     1503.72     1759.38      396.52 h   0.0000E+00
 -20   4  12      164.71       52.98      301.28 h   0.0000E+00
 -18   4  12     -192.16       13.59      282.51 h   0.0000E+00
 -16   4  12       25.93       63.68      104.41 h   0.0000E+00
 -14   4  12      578.00      526.41      197.49 h   0.0000E+00
 -12   4  12      -21.35       29.53      135.57 h   0.0000E+00
 -10   4  12      -48.80        2.60      204.97 h   0.0000E+00
  -8   4  12      274.51        0.81      520.85 h   0.0000E+00
  -6   4  12      262.31      174.10      531.78 h   0.0000E+00
  -4   4  12      134.21        0.92      360.14 h   0.0000E+00
  -2   4  12      -12.20       36.41      102.49 h   0.0000E+00
   0   4  12     1088.90      767.50      320.27 h   0.0000E+00
   2   4  12     -161.66       66.98      395.26 h   0.0000E+00
 -37   1  13    19400.48    19692.14      729.71 h   0.0000E+00
 -35   1  13     8345.21    10998.76      646.63 h   0.0000E+00
 -33   1  13     8726.48     8212.69      637.48 h   0.0000E+00
 -31   1  13     2400.47     2541.18      414.82 o   0.5459E-05
 -29   1  13      747.29     1122.89      317.22 o   0.9590E-05
 -27   1  13     2214.41     2404.18      387.37 o   0.6220E-05
 -25   1  13    18974.99    17649.36      881.49 o   0.1150E-05
 -23   1  13    30830.92    29216.24     1204.81 o   0.6253E-06
 -21   1  13    31196.94    31531.44      796.39 o   0.1230E-05
 -19   1  13    23289.42    22260.08      648.62 o   0.1818E-05
 -17   1  13    14828.31    14141.24      491.13 o   0.3085E-05
 -15   1  13    14425.69    14427.26      483.87 o   0.3149E-05
 -13   1  13     2379.12     2212.55      227.97 o   0.1545E-04
 -11   1  13      693.91      719.19      176.05 o   0.2889E-04
  -9   1  13     2758.86     2517.48      248.63 o   0.1310E-04
  -7   1  13    18668.45    18886.00      574.29 o   0.2283E-05
  -5   1  13     7733.66     8320.17      373.88 o   0.5359E-05
  -3   1  13     4509.65     4775.58      307.77 o   0.8239E-05
  -1   1  13     3219.43     3656.54      279.65 o   0.1021E-04
   1   1  13     1117.88      921.08      217.84 o   0.1910E-04
   3   1  13      135.73       70.56      248.07 o   0.1651E-04
   5   1  13     3949.94     3922.85      322.53 o   0.7952E-05
   7   1  13    10034.99     9451.56      470.18 o   0.3633E-05
   9   1  13     8296.41     8524.21      467.04 o   0.3774E-05
  11   1  13     8604.48     8269.95      478.83 o   0.3631E-05
  13   1  13     2751.24     2350.54      321.82 h   0.0000E+00
  15   1  13      518.53      595.19      249.78 h   0.0000E+00
  17   1  13     -176.91        6.69      358.09 h   0.0000E+00
 -34   2  13     5523.82     5862.99      437.13 h   0.0000E+00
 -32   2  13     9141.30     8381.64      695.43 h   0.0000E+00
 -30   2  13    20079.14    19563.76      734.88 h   0.0000E+00
 -28   2  13    14027.64    13311.77      814.39 o   0.1369E-05
 -26   2  13     8055.45     7701.06      625.28 o   0.2328E-05
 -24   2  13     8012.75     7880.61      619.18 o   0.2365E-05
 -22   2  13      103.71       41.69      313.02 o   0.8898E-06
 -20   2  13      506.32     1059.75      286.71 o   0.1169E-04
 -18   2  13      253.16      413.26      494.63 o   0.4154E-05
 -16   2  13     7305.11     7320.32      558.18 o   0.2865E-05
 -14   2  13    11529.57    10476.94      674.08 o   0.1961E-05
 -12   2  13    11392.31    11425.12      671.03 o   0.1962E-05
 -10   2  13    11032.39    10998.27      646.63 o   0.2102E-05
  -8   2  13     2312.01     2605.93      366.02 o   0.6843E-05
  -6   2  13      183.01      215.11      392.20 o   0.9995E-06
  -4   2  13     -186.06      340.62      366.87 o   0.7519E-05
  -2   2  13     2092.40     2117.61      356.87 o   0.7288E-05
   0   2  13      817.44     1523.43      311.12 o   0.9772E-05
   2   2  13     5395.72     5287.68      527.68 o   0.3285E-05
   4   2  13     3739.49     4421.87      466.67 o   0.4197E-05
   6   2  13     1866.69     2015.92      375.17 o   0.6694E-05
   8   2  13      356.87      497.63      298.91 o   0.1112E-04
  10   2  13      710.68      555.48      338.57 h   0.0000E+00
  12   2  13     3126.40     2832.45      472.77 h   0.0000E+00
  14   2  13     4566.08     4459.55      555.13 h   0.0000E+00
 -29   3  13     -385.84        1.21      215.72 h   0.0000E+00
 -27   3  13       71.68       87.23      202.88 h   0.0000E+00
 -25   3  13     1369.52     1428.36      265.60 h   0.0000E+00
 -23   3  13     2363.87     2332.34      309.55 h   0.0000E+00
 -21   3  13     4113.13     4184.86      359.11 h   0.0000E+00
 -19   3  13     4139.05     3728.43      497.17 o   0.3775E-05
 -17   3  13     1409.17     1374.21      341.62 o   0.8173E-05
 -15   3  13      564.28      976.06      289.76 o   0.1149E-04
 -13   3  13     1006.55      614.64      311.12 o   0.1010E-04
 -11   3  13      311.12       13.17      259.26 o   0.1510E-04
  -9   3  13      -67.10       43.48      234.63 o   0.1025E-05
  -7   3  13      979.10     1205.91      314.17 o   0.9688E-05
  -5   3  13      292.81      874.78      549.89 o   0.3345E-05
  -3   3  13      789.99     1020.98      314.17 o   0.9798E-05
  -1   3  13      469.72       10.32      277.56 o   0.1314E-04
   1   3  13      707.63      558.50      301.96 h   0.0000E+00
   3   3  13      134.21      170.22      376.32 h   0.0000E+00
   5   3  13      976.05     1149.38      344.67 h   0.0000E+00
   7   3  13      -82.35      171.20      285.28 h   0.0000E+00
   9   3  13       42.70      517.65      221.40 h   0.0000E+00
 -18   4  13     2978.47     3141.03      321.37 h   0.0000E+00
 -16   4  13     6335.16     5987.94      416.52 h   0.0000E+00
 -14   4  13    11419.76    11437.22      735.09 h   0.0000E+00
 -12   4  13    13008.89    12951.46      777.79 h   0.0000E+00
 -10   4  13     6353.46     6743.30      597.83 h   0.0000E+00
  -8   4  13     4877.19     5011.90      530.73 h   0.0000E+00
  -6   4  13      631.38      780.95      326.37 h   0.0000E+00
  -4   4  13      399.57      785.28      305.02 h   0.0000E+00
  -2   4  13     1668.43     1802.92      381.27 h   0.0000E+00
 -30   0  14    10629.77    10967.09      634.43 o   0.2176E-05
 -28   0  14     4785.69     4824.04      460.57 o   0.4227E-05
 -26   0  14     -314.17       37.93      228.76 o   0.1930E-04
 -24   0  14      158.61       11.47      356.32 o   0.1050E-05
 -22   0  14     7518.62     8303.14      527.68 o   0.3113E-05
 -20   0  14     4709.43     4656.28      442.27 o   0.4553E-05
 -18   0  14    12615.42    12602.46      671.03 o   0.1934E-05
 -16   0  14     5234.06     5302.96      469.72 o   0.4036E-05
 -14   0  14      256.21       39.35      441.69 o   0.5239E-05
 -12   0  14      137.26      539.60      327.38 o   0.1074E-05
 -10   0  14     1601.33     1377.65      314.17 o   0.9505E-05
  -8   0  14    12377.51    12507.92      667.98 o   0.1952E-05
  -6   0  14     6258.91     6045.61      518.53 o   0.3333E-05
  -4   0  14    45709.55    45640.11     1567.78 o   0.3733E-06
  -2   0  14    13585.37    14080.98      747.29 o   0.1586E-05
   0   0  14      500.22     1037.70      305.02 o   0.1042E-04
   2   0  14     1921.60     1984.85      390.42 o   0.6221E-05
   4   0  14      173.86       13.86      446.75 o   0.7324E-06
   6   0  14     6033.20     5718.29      582.58 o   0.2725E-05
   8   0  14    11374.01    12028.34      744.24 o   0.1631E-05
  10   0  14    33182.59    32244.72     1354.27 h   0.0000E+00
  12   0  14    29311.95    29891.84     1278.01 h   0.0000E+00
  14   0  14    28110.19    26310.71     1287.16 h   0.0000E+00
 -35   1  14      780.84        7.53      353.82 h   0.0000E+00
 -33   1  14      -73.20        7.79      292.88 h   0.0000E+00
 -31   1  14      509.38      139.85      295.86 h   0.0000E+00
 -29   1  14      771.69      748.77      314.17 o   0.9911E-05
 -27   1  14     3047.10     2777.30      439.22 o   0.4859E-05
 -25   1  14     3245.36     2722.63      423.97 o   0.5177E-05
 -23   1  14       -9.15      411.75       92.98 o   0.8886E-06
 -21   1  14      405.67      376.82      277.56 o   0.1290E-04
 -19   1  14      -25.93      102.27       88.81 o   0.2761E-05
 -17   1  14      544.45      564.77      179.37 o   0.2872E-04
 -15   1  14      610.03      936.32      192.91 o   0.2415E-04
 -13   1  14      632.91      870.19      181.80 o   0.2694E-04
 -11   1  14     1175.83     1679.14      197.42 o   0.2112E-04
  -9   1  14     1194.13     1290.69      210.42 o   0.1962E-04
  -7   1  14      527.68      620.57      188.09 o   0.2622E-04
  -5   1  14      221.14      399.16      296.63 o   0.1138E-04
  -3   1  14     1066.03      995.31      212.77 o   0.1982E-04
  -1   1  14     4277.84     4767.30      322.08 o   0.7713E-05
   1   1  14     1073.65     1076.36      227.97 o   0.1744E-04
   3   1  14     2316.59     2242.52      276.14 o   0.1131E-04
   5   1  14     6332.11     6525.37      411.04 o   0.4885E-05
   7   1  14     2376.07     2277.18      296.56 o   0.9996E-05
   9   1  14     1679.11     1611.05      278.26 h   0.0000E+00
  11   1  14      381.27      598.15      236.23 h   0.0000E+00
  13   1  14      179.96      294.51      382.69 h   0.0000E+00
 -32   2  14     7341.71     7120.88      502.57 h   0.0000E+00
 -30   2  14     2077.15     1764.12      430.07 h   0.0000E+00
 -28   2  14     1988.70     1996.27      423.97 h   0.0000E+00
 -26   2  14       61.00       20.75      261.90 o   0.7477E-06
 -24   2  14      204.36      268.39      494.34 o   0.7026E-06
 -22   2  14     1756.89     1819.83      369.07 o   0.6948E-05
 -20   2  14     4425.77     5499.88      497.17 o   0.3666E-05
 -18   2  14     3355.17     3208.77      448.37 o   0.4626E-05
 -16   2  14      686.28      473.50      289.76 o   0.1173E-04
 -14   2  14     1457.97     1556.62      347.72 o   0.7855E-05
 -12   2  14      305.02       14.64      530.73 o   0.3633E-05
 -10   2  14      533.78      544.51      289.76 o   0.1174E-04
  -8   2  14     2806.14     3026.03      402.62 o   0.5672E-05
  -6   2  14     4837.54     5184.19      491.07 o   0.3753E-05
  -4   2  14     9699.48     9949.36      646.63 o   0.2133E-05
  -2   2  14     3403.97     3203.58      442.27 o   0.4741E-05
   0   2  14     6054.55     5656.28      567.33 o   0.2860E-05
   2   2  14     -106.76       13.98      328.42 o   0.8322E-06
   4   2  14      329.42      160.10      305.02 o   0.1087E-04
   6   2  14      771.69      645.50      344.67 h   0.0000E+00
   8   2  14     6737.78     7234.38      628.33 h   0.0000E+00
  10   2  14     9089.45    10057.81      704.58 h   0.0000E+00
 -27   3  14     6437.34     7227.10      464.79 h   0.0000E+00
 -25   3  14     6705.76     6773.04      473.44 h   0.0000E+00
 -23   3  14     4546.25     4866.50      387.16 h   0.0000E+00
 -21   3  14     3251.46     3405.01      460.57 h   0.0000E+00
 -19   3  14      390.42      492.57      308.07 h   0.0000E+00
 -17   3  14     1546.43     1731.59      362.97 h   0.0000E+00
 -15   3  14      521.58      657.07      311.12 h   0.0000E+00
 -13   3  14     5075.45     6140.47      533.78 o   0.3189E-05
 -11   3  14     7747.38     7752.43      600.88 o   0.2500E-05
  -9   3  14     4139.05     4899.51      488.02 o   0.3832E-05
  -7   3  14     2946.45     3038.97      442.27 o   0.4778E-05
  -5   3  14     -280.61        1.52      456.39 h   0.0000E+00
  -3   3  14     1268.86     1229.52      347.72 h   0.0000E+00
  -1   3  14     6890.29     6094.11      628.33 h   0.0000E+00
   1   3  14    12356.16    13225.48      768.64 h   0.0000E+00
   3   3  14    11563.12    11383.83      762.54 h   0.0000E+00
   5   3  14    12716.08    13722.41      796.09 h   0.0000E+00
 -33   1  15     4099.40     3467.60      521.58 h   0.0000E+00
 -31   1  15      969.95     1546.93      347.72 h   0.0000E+00
 -29   1  15     2382.17     2253.62      408.72 h   0.0000E+00
 -27   1  15      158.61      204.21      422.30 o   0.7473E-06
 -25   1  15      247.06      384.03      538.05 o   0.7168E-06
 -23   1  15     5243.21     4595.12      527.68 o   0.3320E-05
 -21   1  15     4434.92     3946.75      475.82 o   0.4062E-05
 -19   1  15    20445.16    19737.04      945.55 o   0.1005E-05
 -17   1  15    16702.62    14924.29      557.49 o   0.2506E-05
 -15   1  15    14884.74    13828.45      526.38 o   0.2794E-05
 -13   1  15     5598.55     5388.33      347.05 o   0.6613E-05
 -11   1  15      471.25      381.85      193.41 o   0.2563E-04
  -9   1  15      454.47      337.94      193.28 o   0.2581E-04
  -7   1  15     5552.80     5652.13      356.81 o   0.6293E-05
  -5   1  15    21177.20    20364.77      658.10 o   0.1818E-05
  -3   1  15    23222.32    22083.07      713.05 o   0.1575E-05
  -1   1  15    57353.50    57313.81     1355.69 o   0.4658E-06
   1   1  15    33600.46    32563.71      925.51 o   0.9626E-06
   3   1  15    20966.73    20506.78      697.96 o   0.1659E-05
   5   1  15    11114.75    10174.82      513.54 o   0.3105E-05
   7   1  15     3785.24     3822.23      362.35 h   0.0000E+00
   9   1  15      109.81       44.57      274.39 h   0.0000E+00
  11   1  15     1799.59     2175.27      308.49 h   0.0000E+00
 -30   2  15      732.04      279.30      356.87 h   0.0000E+00
 -28   2  15     2757.34     2644.13      460.57 h   0.0000E+00
 -26   2  15     2077.15     2527.80      433.12 h   0.0000E+00
 -24   2  15     2617.03     2994.01      439.22 h   0.0000E+00
 -22   2  15     4581.33     4266.46      518.53 o   0.3458E-05
 -20   2  15      924.20      792.44      338.57 o   0.8553E-05
 -18   2  15     -372.12        3.47      240.96 o   0.1743E-04
 -16   2  15     3074.55     3167.51      442.27 o   0.4759E-05
 -14   2  15     7024.50     7173.63      603.93 o   0.2502E-05
 -12   2  15     7954.79     7822.47      603.93 o   0.2474E-05
 -10   2  15    12993.64    13363.54      750.34 o   0.1585E-05
  -8   2  15    16092.59    15186.25      854.04 o   0.1239E-05
  -6   2  15    11843.74    11011.66      732.04 o   0.1688E-05
  -4   2  15     6695.08     7335.75      600.88 o   0.2525E-05
  -2   2  15     1201.76     1283.24      353.82 o   0.7703E-05
   0   2  15     -298.91      107.07      531.43 o   0.3618E-05
   2   2  15     4178.71     5266.73      521.58 h   0.0000E+00
   4   2  15     8369.61     8157.37      710.68 h   0.0000E+00
   6   2  15     8275.06     9412.20      719.84 h   0.0000E+00
   8   2  15    16580.62    16691.96      951.65 h   0.0000E+00
 -23   3  15     1872.79     2375.14      420.92 h   0.0000E+00
 -21   3  15      -48.80       32.04      231.81 h   0.0000E+00
 -19   3  15      417.87      487.13      326.37 h   0.0000E+00
 -17   3  15     2171.71     2288.40      411.77 h   0.0000E+00
 -15   3  15     1220.06     1553.04      369.07 h   0.0000E+00
 -13   3  15      588.68      508.50      317.22 h   0.0000E+00
 -11   3  15      143.36      276.45      393.12 h   0.0000E+00
  -9   3  15      890.64     1037.02      338.57 h   0.0000E+00
  -7   3  15      881.49      488.26      332.47 h   0.0000E+00
  -5   3  15      982.15     1171.65      359.92 h   0.0000E+00
  -3   3  15     3431.42     2792.63      475.82 h   0.0000E+00
  -1   3  15     6420.57     6408.85      616.13 h   0.0000E+00
   1   3  15     2592.63     2222.06      451.42 h   0.0000E+00
 -26   0  16     7573.52     7095.02      570.38 o   0.2762E-05
 -24   0  16     2348.62     2069.89      378.22 o   0.6543E-05
 -22   0  16     1766.04     1736.34      362.97 o   0.7182E-05
 -20   0  16    10364.41    10434.33      649.68 o   0.2101E-05
 -18   0  16    12566.62    11765.26      704.58 o   0.1791E-05
 -16   0  16    44907.36    43820.30     1567.78 o   0.3746E-06
 -14   0  16    54545.84    55802.83     1814.84 o   0.2814E-06
 -12   0  16    41707.76    42636.15     1488.47 o   0.4129E-06
 -10   0  16    37733.41    36286.55     1384.77 o   0.4769E-06
  -8   0  16    14854.23    14822.86      780.84 o   0.1457E-05
  -6   0  16     5041.90     4606.12      509.38 o   0.3542E-05
  -4   0  16       82.35      447.77      294.79 o   0.7956E-06
  -2   0  16     4648.43     3924.24      509.38 o   0.3588E-05
   0   0  16    18496.11    18069.02      936.40 o   0.1034E-05
   2   0  16    38261.09    37919.17     1485.42 o   0.4190E-06
   4   0  16    34637.51    30470.03     1396.97 h   0.0000E+00
   6   0  16    33432.70    32088.01     1400.02 h   0.0000E+00
   8   0  16    20905.73    20091.94     1076.70 h   0.0000E+00
 -31   1  16      924.20      798.38      359.92 h   0.0000E+00
 -29   1  16      268.41      540.22      600.87 h   0.0000E+00
 -27   1  16      866.24      597.71      341.62 h   0.0000E+00
 -25   1  16     4715.53     3732.73      536.83 h   0.0000E+00
 -23   1  16     4547.77     4066.24      515.48 o   0.3506E-05
 -21   1  16     4724.68     4148.95      509.38 o   0.3574E-05
 -19   1  16     2732.94     2757.84      420.92 o   0.5270E-05
 -17   1  16     2071.05     1971.06      390.42 o   0.6211E-05
 -15   1  16     1583.03     1639.23      369.07 o   0.7002E-05
 -13   1  16      846.42      863.62      213.57 o   0.2009E-04
 -11   1  16     1830.09     1728.36      252.10 o   0.1372E-04
  -9   1  16     1782.81     1839.98      256.80 o   0.1323E-04
  -7   1  16     6124.70     6320.28      386.67 o   0.5420E-05
  -5   1  16     4778.06     4358.62      348.70 o   0.6831E-05
  -3   1  16     7356.96     7173.58      424.04 o   0.4543E-05
  -1   1  16    10538.27     9321.08      490.68 o   0.3390E-05
   1   1  16      773.21      626.83      236.19 h   0.0000E+00
   3   1  16      581.05      716.93      239.49 h   0.0000E+00
   5   1  16     -187.58      163.33      345.04 h   0.0000E+00
   7   1  16      707.63     1001.69      263.45 h   0.0000E+00
 -28   2  16     4111.60     4477.45      533.78 h   0.0000E+00
 -26   2  16     2421.82     2313.98      460.57 h   0.0000E+00
 -24   2  16      286.71      268.22      579.62 h   0.0000E+00
 -22   2  16     -305.02      216.80      542.93 h   0.0000E+00
 -20   2  16     4944.29     3661.13      549.03 h   0.0000E+00
 -18   2  16     6725.58     7028.57      610.03 h   0.0000E+00
 -16   2  16    15836.38    16946.68      869.29 o   0.1191E-05
 -14   2  16    16351.86    16605.85      875.39 o   0.1177E-05
 -12   2  16    16641.62    18377.51      887.59 o   0.1139E-05
 -10   2  16    18163.64    17481.88      918.10 o   0.1074E-05
  -8   2  16     6322.96     6555.71      606.98 o   0.2505E-05
  -6   2  16     1933.80     1931.96      408.72 h   0.0000E+00
  -4   2  16     -237.91       71.17      468.72 h   0.0000E+00
  -2   2  16     1088.90     1297.61      359.92 h   0.0000E+00
   0   2  16     2598.73     2873.72      457.52 h   0.0000E+00
   2   2  16    18142.30    19951.60      979.10 h   0.0000E+00
   4   2  16    14451.61    15335.41      893.69 h   0.0000E+00
 -19   3  16    16065.14    15296.60      915.05 h   0.0000E+00
 -17   3  16     9388.36     8863.56      701.53 h   0.0000E+00
 -15   3  16      594.78     1075.83      356.87 h   0.0000E+00
 -13   3  16      661.88      676.59      338.57 h   0.0000E+00
 -11   3  16     2613.98     3145.61      445.32 h   0.0000E+00
  -9   3  16    10361.36    11863.50      722.89 h   0.0000E+00
  -7   3  16    19472.16    20778.96     1006.55 h   0.0000E+00
  -5   3  16    24831.27    25036.00     1156.01 h   0.0000E+00
 -29   1  17    23046.93    21692.21     1082.80 h   0.0000E+00
 -27   1  17    21402.91    21368.33     1027.90 h   0.0000E+00
 -23   1  17    20375.01    18962.78      991.30 h   0.0000E+00
 -21   1  17    15958.39    15652.72      854.04 h   0.0000E+00
 -19   1  17     2357.77     2616.48      411.77 o   0.5526E-05
 -17   1  17      100.65        0.47      318.90 o   0.8322E-06
 -15   1  17     1839.24     1683.81      399.57 o   0.6010E-05
 -13   1  17    13844.63    14365.74      793.04 o   0.1427E-05
 -11   1  17    24593.36    24943.05     1101.10 o   0.7487E-06
  -9   1  17    21262.60    22627.98     1009.60 o   0.8842E-06
  -7   1  17    35741.66    34722.84     1421.37 o   0.4573E-06
  -5   1  17    17908.96    16531.72      634.71 h   0.0000E+00
  -3   1  17    11358.76    10281.26      509.02 h   0.0000E+00
  -1   1  17     4053.65     3670.18      512.43 h   0.0000E+00
   1   1  17      -94.55      910.71      353.24 h   0.0000E+00
   3   1  17     1293.26      743.07      408.72 h   0.0000E+00
 -26   2  17      323.32      261.11      335.52 h   0.0000E+00
 -24   2  17     2720.73     2248.05      463.62 h   0.0000E+00
 -22   2  17     6396.17     5862.40      625.28 h   0.0000E+00
 -20   2  17     9662.88    10766.78      710.69 h   0.0000E+00
 -18   2  17    17086.95    16619.63      921.15 h   0.0000E+00
 -16   2  17    15726.58    15980.48      881.49 h   0.0000E+00
 -14   2  17    12758.78    14194.88      796.09 h   0.0000E+00
 -12   2  17     8631.93     8264.00      661.88 h   0.0000E+00
 -10   2  17       57.95      479.17      268.57 h   0.0000E+00
  -8   2  17     -536.83       94.47      277.56 h   0.0000E+00
  -6   2  17      667.98      631.44      344.67 h   0.0000E+00
  -4   2  17     5157.80     6150.96      573.43 h   0.0000E+00
  -2   2  17     5267.61     4681.31      594.78 h   0.0000E+00
   0   2  17     6646.28     7553.75      652.73 h   0.0000E+00
 -22   0  18    27911.93    26686.38     1159.06 h   0.0000E+00
 -20   0  18    20432.96    19204.42      957.75 h   0.0000E+00
 -18   0  18    21936.69    19862.30      997.40 h   0.0000E+00
 -16   0  18     7878.54     7534.93      610.03 h   0.0000E+00
 -14   0  18     5752.58     5071.43      555.13 h   0.0000E+00
 -12   0  18      430.07      191.13      311.12 h   0.0000E+00
 -10   0  18     3407.02     3268.67      466.67 h   0.0000E+00
  -8   0  18     6826.24     6105.67      613.08 h   0.0000E+00
  -6   0  18     6499.87     5516.65      600.88 h   0.0000E+00
  -4   0  18    13747.03    13118.83      823.54 h   0.0000E+00
  -2   0  18     4001.80     3612.10      524.63 h   0.0000E+00
   0   0  18     4172.61     4499.55      533.78 h   0.0000E+00
 -27   1  18     2064.95     2038.19      430.07 h   0.0000E+00
 -25   1  18     1515.92     1523.43      414.82 h   0.0000E+00
 -23   1  18      887.59      571.94      362.97 h   0.0000E+00
 -21   1  18     -201.31       20.71      475.77 h   0.0000E+00
 -19   1  18      652.73      619.06      344.67 h   0.0000E+00
 -17   1  18      902.84      462.50      350.77 h   0.0000E+00
 -15   1  18     1146.86     1352.74      366.02 h   0.0000E+00
 -13   1  18     4157.36     3618.19      518.53 h   0.0000E+00
 -11   1  18     3062.35     2981.68      460.57 h   0.0000E+00
  -9   1  18     1775.19     1188.63      396.52 h   0.0000E+00
  -7   1  18      256.21      119.34      603.83 h   0.0000E+00
  -5   1  18      -39.65        3.41      237.55 h   0.0000E+00
  -3   1  18      155.56        8.82      492.28 h   0.0000E+00
  -1   1  18      372.12      453.55      341.62 h   0.0000E+00
 -20   2  18    11011.04    10685.54      783.89 h   0.0000E+00
 -18   2  18     9858.09     8936.67      725.94 h   0.0000E+00
 -16   2  18     4703.33     4003.71      564.28 h   0.0000E+00
 -14   2  18     1262.76      970.85      381.27 h   0.0000E+00
 -12   2  18      115.91        5.55      402.37 h   0.0000E+00
 -10   2  18      -67.10       37.55      283.27 h   0.0000E+00
  -8   2  18     2571.28     2511.47      463.62 h   0.0000E+00
 -21   1  19     1076.70     1300.06      372.12 h   0.0000E+00
 -19   1  19     6402.27     5403.89      619.18 h   0.0000E+00
 -17   1  19     5575.68     4838.07      591.73 h   0.0000E+00
 -15   1  19     3129.45     3142.04      491.07 h   0.0000E+00
 -13   1  19      829.64      983.79      369.07 h   0.0000E+00
 -11   1  19     -195.21      123.17      497.78 h   0.0000E+00
  -9   1  19     1552.53     1176.50      405.67 h   0.0000E+00
