# Supplementary material for: catena-Poly[[(pyrazine-2-carboxamide-κN 4)copper(I)]-μ3-iodido]
Source: Acta Crystallogr Sect E Struct Rep Online. 2014 Jun 18;70(Pt 7):m267–8. doi: 10.1107/S1600536814013695 (PMC4120587; doi:10.1107/S1600536814013695)
Supplement: Supplementary file 3 [file e-70-0m267-Isup3.mol]

  -HYPER- 06031421093D

 16 16  0  0  0  0  0  0  0  0999 V2000
    5.9660    1.2810    1.3520 I   0  0  0  0  0  0  0  0  0  0  0  0
    6.8300    3.2930    2.7560 Cu  0  0  0  0  0  0  0  0  0  0  0  0
    8.8790    3.4940    2.7980 N   0  0  0  0  0  0  0  0  0  0  0  0
    9.4500    4.1540    3.8160 C   0  0  0  0  0  0  0  0  0  0  0  0
   10.8180    4.3850    3.8520 C   0  0  0  0  0  0  0  0  0  0  0  0
   11.6310    3.9890    2.8680 N   0  0  0  0  0  0  0  0  0  0  0  0
   11.0540    3.3520    1.8490 C   0  0  0  0  0  0  0  0  0  0  0  0
    9.6840    3.0920    1.8170 C   0  0  0  0  0  0  0  0  0  0  0  0
   11.3820    5.1180    5.0400 C   0  0  0  0  0  0  0  0  0  0  0  0
   10.6040    5.6620    5.8350 O   0  0  0  0  0  0  0  0  0  0  0  0
   12.6990    5.1340    5.1530 N   0  0  0  0  0  0  0  0  0  0  0  0
    8.9090    4.4670    4.5180 H   0  0  0  0  0  0  0  0  0  0  0  0
   11.5890    3.0780    1.1350 H   0  0  0  0  0  0  0  0  0  0  0  0
    9.3260    2.6310    1.0970 H   0  0  0  0  0  0  0  0  0  0  0  0
   13.0610    5.5260    5.8060 H   0  0  0  0  0  0  0  0  0  0  0  0
   13.2130    4.7020    4.6070 H   0  0  0  0  0  0  0  0  0  0  0  0
  1  2  1  0  0  0  0
  2  3  1  0  0  0  0
  3  4  1  0  0  0  0
  3  8  1  0  0  0  0
  4  5  1  0  0  0  0
  4 12  1  0  0  0  0
  5  6  1  0  0  0  0
  5  9  1  0  0  0  0
  6  7  1  0  0  0  0
  7  8  1  0  0  0  0
  7 13  1  0  0  0  0
  8 14  1  0  0  0  0
  9 10  1  0  0  0  0
  9 11  1  0  0  0  0
 11 15  1  0  0  0  0
 11 16  1  0  0  0  0
M  END
